# Supplementary material for: Pairing of single-cell RNA analysis and T cell antigen receptor profiling indicates breakdown of T cell tolerance checkpoints in atherosclerosis
Source: Nat Cardiovasc Res. Author manuscript; Available in PMC 2023 Aug 24. (PMC10448629; doi:10.1038/s44161-023-00218-w)
Supplement: Source Data Extended Data Fig.2 [file NIHMS1913298-supplement-Source_Data_Extended_Data_Fig_2.xlsx]

## Sheet: Extended Data Fig.2c
	CD4+ /Total T cells					CD8+ /Total T cells					CD4+ Treg /Total T cells					CD8+ naïve/Total T cells					CD8+ Tcm/Total T cells
	WT LNs	ApoE LNs	ATLOs	Plaques		WT LNs	ApoE LNs	ATLOs	Plaques		WT LNs	ApoE LNs	ATLOs	Plaques		WT LNs	ApoE LNs	ATLOs	Plaques		WT LNs	ApoE LNs	ATLOs	Plaques
	44.2	50.05	47.3	39.6		47.7	43.6333	34.3	41.7		11.5933	20.5667	16.1	10.1		27.8333	14.3	6.74	6.99		11.0333	21.6333	1.58	6.08
	36.9	42.95	37.9	41		50.4333	46.7333	15.6	30.9		13.5667	17.4	14.9	13.1		28.9667	18.1667	5.95	3.64		13.0967	19.7667	1.49	5.97
	36.35	38.1	53	42.5		52.6	54.3667	32.9	43.1		13.5333	13.3333	8.86	10.3		30.4333	21.6667	6.43	5.75		15.6633	25.1333	2.31	3.41
	35.95	40.45	32.3	27.8		50.4667	50.3667	27.2	41.8		13.8133	14.8333	6.2	3.3		31	21.2	3.66	2.3		10.8667	20.5333	1.91	1.9
		53.4	27.5	31.8			41.5	45.3	47.5			22.6	2.81	6.04			10.6	7.48	8.14			22.3	1.14	5.25
		53.7	51	28			40.3	34.2	46.2			25.4	11.6	7.54			14.4	10.3	4.68			20.1	5.16	2.29
		58.1					31					28					6.82					12.3
		54.3					40.5					22.8					13.3					20.5
		46.4					46.3					21.3					11.8					16.3
		56.4					39.2					27.5					20.3					12.6
		52.2					43.5					17.5					23.4					16.8
		54.9					42.3					20.2					22.5					14.6
	CD8+ Tem/Total T cells					CD4+ naïve/Total T cells					CD4+ Tcm/Total T cells					CD4+ Tem/Total T cells
	WT LNs	ApoE LNs	ATLOs	Plaques		WT LNs	ApoE LNs	ATLOs	Plaques		WT LNs	ApoE LNs	ATLOs	Plaques		WT LNs	ApoE LNs	ATLOs	Plaques
	5.29667	5.28667	20.5	26.1		17.1667	9.01	1.87	0.96		2.65	2.45667	0.98	0.64		11.8933	15.8667	24.9	26.9
	3.06333	6.25667	6.69	19		15.2333	9.11	5.95	2.05		1.97667	2.57667	2,6*	1.31		7.62333	14.5167	11.9	23.6
	3.38667	5.61667	20.2	27.5		13.4	9.99	4.75	2.2		2.16	3.10667	0.89	0.73		8.91667	11.08	34.7	26.8
	4.50333	6.11	17.6	30.2		14.2333	10.79	2.7	0.8		1.72	2.25333	0.48	0.3		8.07	11.7933	21.6	22.3
		7.81	26.5	27.6			4.87	2.2	3.41			3.37	0.62	0			21.2	20.1	21.3
		4.42	14.8	29.5			3.91	9.68	1.43			4.07	0.65	0.29			18.5	27.7	18.5
		11.2					1.36					2.39					25.2
		5.64					5.54					2.77					21.8
		17.1					4.72					2.14					17.3
		5.77					8.89					2.77					16.8
		2.92					19.3					3.75					11
		4.75					16.7					2.35					15.1
