# Supplementary material for: Pairing of single-cell RNA analysis and T cell antigen receptor profiling indicates breakdown of T cell tolerance checkpoints in atherosclerosis
Source: Nat Cardiovasc Res. Author manuscript; Available in PMC 2023 Aug 24. (PMC10448629; doi:10.1038/s44161-023-00218-w)
Supplement: Source Data Extended Data Fig.3 [file NIHMS1913298-supplement-Source_Data_Extended_Data_Fig_3.xlsx]

## Sheet: Extended Data Fig.3c
	Leukocytes percentages
	Celltype	WT RLNs	ApoE RLNs	ATLOs	Plaques
	Neutrophils/basophils	2.85%	7.8%	19.88%	15.83%
	DCs	55.28%	46.45%	25.52%	12.73%
	Macrophages	41.87%	45.74%	54.61%	71.45%
		WT RLNs	ApoE RLNs	ATLOs	Plaques
	Myeloid-cells	287	321	940	1100
	Total leukocytes	11651	11370	5246	2212
	Myeloid-cell/toal leukocytes	0.0246	0.0282	0.1792	0.4973

## Sheet: Extended Data Fig.3d
	Percentages of each DC subset per total DCs
	Celltype	WT RLNs	ApoE RLNs	ATLOs	Plaques
	Cd11c- DC	48.43%	36.24%	13.75%	32.14%
	CD11b+ cDC	22.64%	33.56%	40.42%	55.71%
	CD8a+ cDC	15.09%	14.77%	30.83%	10.71%
	pDC	13.84%	15.44%	0.15	1.43%

## Sheet: Extended Data Fig.3e
	Percentages of each monocyte/macrophage subset per total macrophages in each tissue
	Celltype	WT RLNs	ApoE RLNs	ATLOs	Plaques
	Lyve1+ res-like Mφ	1.67%	2.04%	8.97%	3.82%
	Mo/Mφ	16.67%	17.69%	33.92%	18.45%
	Trem2hi Mφ	81.67%	80.27%	57.12%	77.74%
