# Supplementary material for: Pairing of single-cell RNA analysis and T cell antigen receptor profiling indicates breakdown of T cell tolerance checkpoints in atherosclerosis
Source: Nat Cardiovasc Res. Author manuscript; Available in PMC 2023 Aug 24. (PMC10448629; doi:10.1038/s44161-023-00218-w)
Supplement: Source Data Extended Data Fig.4 [file NIHMS1913298-supplement-Source_Data_Extended_Data_Fig_4.xlsx]

## Sheet: Extended Data Fig.4b
							Tissue	V family	Count	Percent (%)
							WT RLNs	TRBV1	212	7.47268
							WT RLNs	TRBV10	82	2.89038
							WT RLNs	TRBV12-1	117	4.12407
							WT RLNs	TRBV12-2	101	3.5601
							WT RLNs	TRBV12-2+TRBV13-2	138	4.86429
							WT RLNs	TRBV13-1	197	6.94395
							WT RLNs	TRBV13-2	118	4.15932
							WT RLNs	TRBV13-3	205	7.22594
							WT RLNs	TRBV14	74	2.60839
							WT RLNs	TRBV15	95	3.34861
							WT RLNs	TRBV16	169	5.957
							WT RLNs	TRBV17	74	2.60839
							WT RLNs	TRBV19	183	6.45048
							WT RLNs	TRBV2	104	3.66584
							WT RLNs	TRBV20	100	3.52485
							WT RLNs	TRBV23	21	0.740219
							WT RLNs	TRBV26	96	3.38386
							WT RLNs	TRBV29	114	4.01833
							WT RLNs	TRBV3	251	8.84737
							WT RLNs	TRBV30	9	0.317237
							WT RLNs	TRBV31	133	4.68805
							WT RLNs	TRBV4	51	1.79767
							WT RLNs	TRBV5	193	6.80296
							ApoE-/- RLNs	TRBV1	179	6.24564
							ApoE-/- RLNs	TRBV10	78	2.72156
							ApoE-/- RLNs	TRBV12-1	133	4.64061
							ApoE-/- RLNs	TRBV12-2	116	4.04745
							ApoE-/- RLNs	TRBV12-2+TRBV13-2	166	5.79204
							ApoE-/- RLNs	TRBV13-1	206	7.18772
							ApoE-/- RLNs	TRBV13-2	129	4.50105
							ApoE-/- RLNs	TRBV13-3	236	8.23447
							ApoE-/- RLNs	TRBV14	68	2.37264
							ApoE-/- RLNs	TRBV15	92	3.21005
							ApoE-/- RLNs	TRBV16	174	6.07118
							ApoE-/- RLNs	TRBV17	46	1.60502
							ApoE-/- RLNs	TRBV19	216	7.53664
							ApoE-/- RLNs	TRBV2	109	3.80321
							ApoE-/- RLNs	TRBV20	115	4.01256
							ApoE-/- RLNs	TRBV23	14	0.488486
							ApoE-/- RLNs	TRBV26	101	3.52408
							ApoE-/- RLNs	TRBV29	86	3.0007
							ApoE-/- RLNs	TRBV3	235	8.19958
							ApoE-/- RLNs	TRBV30	13	0.453594
							ApoE-/- RLNs	TRBV31	123	4.2917
							ApoE-/- RLNs	TRBV4	38	1.32589
							ApoE-/- RLNs	TRBV5	193	6.73412
							ATLOs	TRBV1	91	8.28025
							ATLOs	TRBV10	28	2.54777
							ATLOs	TRBV12-1	25	2.2748
							ATLOs	TRBV12-2	41	3.73066
							ATLOs	TRBV12-2+TRBV13-2	51	4.64058
							ATLOs	TRBV13-1	81	7.37034
							ATLOs	TRBV13-2	49	4.4586
							ATLOs	TRBV13-3	93	8.46224
							ATLOs	TRBV14	31	2.82075
							ATLOs	TRBV15	24	2.1838
							ATLOs	TRBV16	93	8.46224
							ATLOs	TRBV17	29	2.63876
							ATLOs	TRBV19	96	8.73521
							ATLOs	TRBV2	46	4.18562
							ATLOs	TRBV20	42	3.82166
							ATLOs	TRBV23	4	0.363967
							ATLOs	TRBV26	54	4.91356
							ATLOs	TRBV29	28	2.54777
							ATLOs	TRBV3	62	5.64149
							ATLOs	TRBV30	4	0.363967
							ATLOs	TRBV31	44	4.00364
							ATLOs	TRBV4	24	2.1838
							ATLOs	TRBV5	59	5.36852
							Plaques	TRBV1	18	8.69565
							Plaques	TRBV10	0	0
							Plaques	TRBV12-1	6	2.89855
							Plaques	TRBV12-2	4	1.93237
							Plaques	TRBV12-2+TRBV13-2	0	0
							Plaques	TRBV13-1	12	5.7971
							Plaques	TRBV13-2	14	6.76329
							Plaques	TRBV13-3	15	7.24638
							Plaques	TRBV14	4	1.93237
							Plaques	TRBV15	2	0.966184
							Plaques	TRBV16	12	5.7971
							Plaques	TRBV17	1	0.483092
							Plaques	TRBV19	11	5.31401
							Plaques	TRBV2	10	4.83092
							Plaques	TRBV20	12	5.7971
							Plaques	TRBV23	2	0.966184
							Plaques	TRBV26	7	3.38164
							Plaques	TRBV29	12	5.7971
							Plaques	TRBV3	10	4.83092
							Plaques	TRBV30	10	4.83092
							Plaques	TRBV31	20	9.66184
							Plaques	TRBV4	7	3.38164
							Plaques	TRBV5	18	8.69565

## Sheet: Extended Data Fig.4c
				Tissue	Gini index
			1	WT RLNs	0
			2	WT RLNs	0.00617236
			3	WT RLNs	0.00617236
			4	WT RLNs	0
			5	WT RLNs	0
			6	WT RLNs	0
			7	WT RLNs	0.00617236
			8	WT RLNs	0.00617236
			9	WT RLNs	0.0122661
			10	WT RLNs	0.0122661
			11	WT RLNs	0.00617236
			12	WT RLNs	0.00617236
			13	WT RLNs	0
			14	WT RLNs	0
			15	WT RLNs	0
			16	WT RLNs	0.00617236
			17	WT RLNs	0.0245282
			18	WT RLNs	0
			19	WT RLNs	0.00617236
			20	WT RLNs	0.0122661
			21	WT RLNs	0.00617236
			22	WT RLNs	0
			23	WT RLNs	0.00617236
			24	WT RLNs	0.018437
			25	WT RLNs	0.0182797
			26	WT RLNs	0
			27	WT RLNs	0.0122661
			28	WT RLNs	0.00617236
			29	WT RLNs	0
			30	WT RLNs	0.0123442
			31	WT RLNs	0
			32	WT RLNs	0.00617236
			33	WT RLNs	0
			34	WT RLNs	0
			35	WT RLNs	0
			36	WT RLNs	0.0123442
			37	WT RLNs	0.0244491
			38	WT RLNs	0.00617236
			39	WT RLNs	0
			40	WT RLNs	0.0122661
			41	WT RLNs	0
			42	WT RLNs	0.0122661
			43	WT RLNs	0.0122661
			44	WT RLNs	0.0122661
			45	WT RLNs	0.0122661
			46	WT RLNs	0.00617236
			47	WT RLNs	0
			48	WT RLNs	0
			49	WT RLNs	0
			50	WT RLNs	0
			51	WT RLNs	0.00617236
			52	WT RLNs	0
			53	WT RLNs	0
			54	WT RLNs	0
			55	WT RLNs	0
			56	WT RLNs	0.0122661
			57	WT RLNs	0.0123442
			58	WT RLNs	0
			59	WT RLNs	0.0122661
			60	WT RLNs	0
			61	WT RLNs	0
			62	WT RLNs	0
			63	WT RLNs	0.00617236
			64	WT RLNs	0.0123442
			65	WT RLNs	0.00617236
			66	WT RLNs	0
			67	WT RLNs	0
			68	WT RLNs	0.00617236
			69	WT RLNs	0.00617236
			70	WT RLNs	0.0122661
			71	WT RLNs	0
			72	WT RLNs	0.0122661
			73	WT RLNs	0.0123442
			74	WT RLNs	0.0122661
			75	WT RLNs	0.0122661
			76	WT RLNs	0
			77	WT RLNs	0.00617236
			78	WT RLNs	0.00617236
			79	WT RLNs	0
			80	WT RLNs	0.018437
			81	WT RLNs	0.0122661
			82	WT RLNs	0.0246074
			83	WT RLNs	0
			84	WT RLNs	0
			85	WT RLNs	0.0122661
			86	WT RLNs	0
			87	WT RLNs	0.00617236
			88	WT RLNs	0
			89	WT RLNs	0.00617236
			90	WT RLNs	0.0122661
			91	WT RLNs	0
			92	WT RLNs	0
			93	WT RLNs	0
			94	WT RLNs	0.0246074
			95	WT RLNs	0.00617236
			96	WT RLNs	0.00617236
			97	WT RLNs	0
			98	WT RLNs	0
			99	WT RLNs	0
			100	WT RLNs	0.00617236
			101	WT RLNs	0
			102	WT RLNs	0.00617236
			103	WT RLNs	0.0123442
			104	WT RLNs	0.0122661
			105	WT RLNs	0
			106	WT RLNs	0.00617236
			107	WT RLNs	0.018437
			108	WT RLNs	0
			109	WT RLNs	0.00617236
			110	WT RLNs	0
			111	WT RLNs	0.00617236
			112	WT RLNs	0.00617236
			113	WT RLNs	0.00617236
			114	WT RLNs	0.0122661
			115	WT RLNs	0.0242117
			116	WT RLNs	0.00617236
			117	WT RLNs	0
			118	WT RLNs	0
			119	WT RLNs	0.00617236
			120	WT RLNs	0
			121	WT RLNs	0.00617236
			122	WT RLNs	0
			123	WT RLNs	0
			124	WT RLNs	0.00617236
			125	WT RLNs	0
			126	WT RLNs	0.00617236
			127	WT RLNs	0.0245282
			128	WT RLNs	0
			129	WT RLNs	0
			130	WT RLNs	0.00617236
			131	WT RLNs	0.00617236
			132	WT RLNs	0.00617236
			133	WT RLNs	0
			134	WT RLNs	0.00617236
			135	WT RLNs	0.00617236
			136	WT RLNs	0.00617236
			137	WT RLNs	0.018437
			138	WT RLNs	0
			139	WT RLNs	0.0122661
			140	WT RLNs	0.0122661
			141	WT RLNs	0.00617236
			142	WT RLNs	0.00617236
			143	WT RLNs	0.0122661
			144	WT RLNs	0.00617236
			145	WT RLNs	0
			146	WT RLNs	0.0242117
			147	WT RLNs	0.00617236
			148	WT RLNs	0
			149	WT RLNs	0
			150	WT RLNs	0.0123442
			151	WT RLNs	0
			152	WT RLNs	0
			153	WT RLNs	0
			154	WT RLNs	0.0123442
			155	WT RLNs	0
			156	WT RLNs	0.0122661
			157	WT RLNs	0.00617236
			158	WT RLNs	0.00617236
			159	WT RLNs	0.0122661
			160	WT RLNs	0
			161	WT RLNs	0.00617236
			162	WT RLNs	0
			163	WT RLNs	0.0123442
			164	WT RLNs	0.00617236
			165	WT RLNs	0
			166	WT RLNs	0
			167	WT RLNs	0
			168	WT RLNs	0
			169	WT RLNs	0
			170	WT RLNs	0
			171	WT RLNs	0
			172	WT RLNs	0.00617236
			173	WT RLNs	0.0122661
			174	WT RLNs	0.0182797
			175	WT RLNs	0.0185156
			176	WT RLNs	0.00617236
			177	WT RLNs	0.0122661
			178	WT RLNs	0.00617236
			179	WT RLNs	0.00617236
			180	WT RLNs	0.00617236
			181	WT RLNs	0.0182797
			182	WT RLNs	0.00617236
			183	WT RLNs	0
			184	WT RLNs	0.0185156
			185	WT RLNs	0.0122661
			186	WT RLNs	0.0122661
			187	WT RLNs	0.0122661
			188	WT RLNs	0
			189	WT RLNs	0.0122661
			190	WT RLNs	0
			191	WT RLNs	0
			192	WT RLNs	0
			193	WT RLNs	0.00617236
			194	WT RLNs	0.00617236
			195	WT RLNs	0.00617236
			196	WT RLNs	0
			197	WT RLNs	0.00617236
			198	WT RLNs	0
			199	WT RLNs	0.0244491
			200	WT RLNs	0
			201	WT RLNs	0.00617236
			202	WT RLNs	0.00617236
			203	WT RLNs	0
			204	WT RLNs	0.00617236
			205	WT RLNs	0.0123442
			206	WT RLNs	0
			207	WT RLNs	0
			208	WT RLNs	0
			209	WT RLNs	0.00617236
			210	WT RLNs	0
			211	WT RLNs	0.00617236
			212	WT RLNs	0.00617236
			213	WT RLNs	0.00617236
			214	WT RLNs	0
			215	WT RLNs	0
			216	WT RLNs	0
			217	WT RLNs	0.00617236
			218	WT RLNs	0
			219	WT RLNs	0
			220	WT RLNs	0
			221	WT RLNs	0
			222	WT RLNs	0
			223	WT RLNs	0.0123442
			224	WT RLNs	0.0244491
			225	WT RLNs	0.0122661
			226	WT RLNs	0
			227	WT RLNs	0.00617236
			228	WT RLNs	0
			229	WT RLNs	0
			230	WT RLNs	0.0182797
			231	WT RLNs	0.00617236
			232	WT RLNs	0.00617236
			233	WT RLNs	0.0182797
			234	WT RLNs	0
			235	WT RLNs	0.0122661
			236	WT RLNs	0.0122661
			237	WT RLNs	0.00617236
			238	WT RLNs	0.00617236
			239	WT RLNs	0.00617236
			240	WT RLNs	0
			241	WT RLNs	0.0122661
			242	WT RLNs	0.0122661
			243	WT RLNs	0.00617236
			244	WT RLNs	0
			245	WT RLNs	0.00617236
			246	WT RLNs	0
			247	WT RLNs	0.00617236
			248	WT RLNs	0
			249	WT RLNs	0
			250	WT RLNs	0
			251	WT RLNs	0
			252	WT RLNs	0
			253	WT RLNs	0.00617236
			254	WT RLNs	0.0122661
			255	WT RLNs	0.00617236
			256	WT RLNs	0.0123442
			257	WT RLNs	0.00617236
			258	WT RLNs	0
			259	WT RLNs	0
			260	WT RLNs	0
			261	WT RLNs	0
			262	WT RLNs	0
			263	WT RLNs	0
			264	WT RLNs	0.00617236
			265	WT RLNs	0
			266	WT RLNs	0.00617236
			267	WT RLNs	0
			268	WT RLNs	0
			269	WT RLNs	0
			270	WT RLNs	0.0122661
			271	WT RLNs	0
			272	WT RLNs	0
			273	WT RLNs	0.030379
			274	WT RLNs	0
			275	WT RLNs	0.0122661
			276	WT RLNs	0
			277	WT RLNs	0.00617236
			278	WT RLNs	0.0244491
			279	WT RLNs	0.00617236
			280	WT RLNs	0.018437
			281	WT RLNs	0.00617236
			282	WT RLNs	0
			283	WT RLNs	0
			284	WT RLNs	0.0123442
			285	WT RLNs	0
			286	WT RLNs	0.00617236
			287	WT RLNs	0
			288	WT RLNs	0
			289	WT RLNs	0
			290	WT RLNs	0.00617236
			291	WT RLNs	0.00617236
			292	WT RLNs	0
			293	WT RLNs	0.00617236
			294	WT RLNs	0
			295	WT RLNs	0
			296	WT RLNs	0.00617236
			297	WT RLNs	0.00617236
			298	WT RLNs	0
			299	WT RLNs	0.00617236
			300	WT RLNs	0.00617236
			301	WT RLNs	0
			302	WT RLNs	0
			303	WT RLNs	0.0122661
			304	WT RLNs	0.00617236
			305	WT RLNs	0.00617236
			306	WT RLNs	0
			307	WT RLNs	0
			308	WT RLNs	0
			309	WT RLNs	0.0122661
			310	WT RLNs	0.00617236
			311	WT RLNs	0.00617236
			312	WT RLNs	0.0122661
			313	WT RLNs	0.00617236
			314	WT RLNs	0
			315	WT RLNs	0
			316	WT RLNs	0.00617236
			317	WT RLNs	0
			318	WT RLNs	0.00617236
			319	WT RLNs	0.00617236
			320	WT RLNs	0
			321	WT RLNs	0.00617236
			322	WT RLNs	0.00617236
			323	WT RLNs	0.0123442
			324	WT RLNs	0.018437
			325	WT RLNs	0
			326	WT RLNs	0
			327	WT RLNs	0.0182797
			328	WT RLNs	0.0123442
			329	WT RLNs	0
			330	WT RLNs	0.0122661
			331	WT RLNs	0
			332	WT RLNs	0
			333	WT RLNs	0.0185156
			334	WT RLNs	0
			335	WT RLNs	0.00617236
			336	WT RLNs	0
			337	WT RLNs	0
			338	WT RLNs	0
			339	WT RLNs	0.0122661
			340	WT RLNs	0.0123442
			341	WT RLNs	0.00617236
			342	WT RLNs	0
			343	WT RLNs	0.0122661
			344	WT RLNs	0.00617236
			345	WT RLNs	0
			346	WT RLNs	0.00617236
			347	WT RLNs	0
			348	WT RLNs	0.0244491
			349	WT RLNs	0
			350	WT RLNs	0.00617236
			351	WT RLNs	0.0122661
			352	WT RLNs	0
			353	WT RLNs	0
			354	WT RLNs	0
			355	WT RLNs	0
			356	WT RLNs	0
			357	WT RLNs	0.00617236
			358	WT RLNs	0.0123442
			359	WT RLNs	0.0122661
			360	WT RLNs	0.0122661
			361	WT RLNs	0.00617236
			362	WT RLNs	0.00617236
			363	WT RLNs	0
			364	WT RLNs	0
			365	WT RLNs	0
			366	WT RLNs	0
			367	WT RLNs	0
			368	WT RLNs	0.0122661
			369	WT RLNs	0
			370	WT RLNs	0.0122661
			371	WT RLNs	0
			372	WT RLNs	0.00617236
			373	WT RLNs	0.00617236
			374	WT RLNs	0.0122661
			375	WT RLNs	0.0122661
			376	WT RLNs	0
			377	WT RLNs	0.00617236
			378	WT RLNs	0
			379	WT RLNs	0.0122661
			380	WT RLNs	0.0122661
			381	WT RLNs	0
			382	WT RLNs	0
			383	WT RLNs	0
			384	WT RLNs	0.00617236
			385	WT RLNs	0
			386	WT RLNs	0
			387	WT RLNs	0.00617236
			388	WT RLNs	0
			389	WT RLNs	0.0122661
			390	WT RLNs	0.0122661
			391	WT RLNs	0
			392	WT RLNs	0.00617236
			393	WT RLNs	0
			394	WT RLNs	0
			395	WT RLNs	0
			396	WT RLNs	0
			397	WT RLNs	0
			398	WT RLNs	0.00617236
			399	WT RLNs	0.00617236
			400	WT RLNs	0
			401	WT RLNs	0.00617236
			402	WT RLNs	0.00617236
			403	WT RLNs	0
			404	WT RLNs	0
			405	WT RLNs	0
			406	WT RLNs	0.0122661
			407	WT RLNs	0.00617236
			408	WT RLNs	0.00617236
			409	WT RLNs	0
			410	WT RLNs	0.0122661
			411	WT RLNs	0
			412	WT RLNs	0.00617236
			413	WT RLNs	0.0122661
			414	WT RLNs	0.00617236
			415	WT RLNs	0
			416	WT RLNs	0.0123442
			417	WT RLNs	0.00617236
			418	WT RLNs	0.00617236
			419	WT RLNs	0
			420	WT RLNs	0
			421	WT RLNs	0
			422	WT RLNs	0
			423	WT RLNs	0
			424	WT RLNs	0.0122661
			425	WT RLNs	0
			426	WT RLNs	0.0182797
			427	WT RLNs	0.00617236
			428	WT RLNs	0.00617236
			429	WT RLNs	0
			430	WT RLNs	0.0122661
			431	WT RLNs	0.00617236
			432	WT RLNs	0
			433	WT RLNs	0.00617236
			434	WT RLNs	0.0122661
			435	WT RLNs	0
			436	WT RLNs	0
			437	WT RLNs	0.0122661
			438	WT RLNs	0.00617236
			439	WT RLNs	0.00617236
			440	WT RLNs	0.0122661
			441	WT RLNs	0.00617236
			442	WT RLNs	0
			443	WT RLNs	0.00617236
			444	WT RLNs	0.00617236
			445	WT RLNs	0.00617236
			446	WT RLNs	0
			447	WT RLNs	0.00617236
			448	WT RLNs	0
			449	WT RLNs	0
			450	WT RLNs	0
			451	WT RLNs	0.0182797
			452	WT RLNs	0.00617236
			453	WT RLNs	0.00617236
			454	WT RLNs	0.00617236
			455	WT RLNs	0.00617236
			456	WT RLNs	0
			457	WT RLNs	0.00617236
			458	WT RLNs	0.00617236
			459	WT RLNs	0.00617236
			460	WT RLNs	0.00617236
			461	WT RLNs	0.00617236
			462	WT RLNs	0.00617236
			463	WT RLNs	0
			464	WT RLNs	0.0246074
			465	WT RLNs	0
			466	WT RLNs	0.0122661
			467	WT RLNs	0
			468	WT RLNs	0
			469	WT RLNs	0
			470	WT RLNs	0
			471	WT RLNs	0.00617236
			472	WT RLNs	0.00617236
			473	WT RLNs	0.00617236
			474	WT RLNs	0
			475	WT RLNs	0.0244491
			476	WT RLNs	0.00617236
			477	WT RLNs	0.018437
			478	WT RLNs	0
			479	WT RLNs	0.00617236
			480	WT RLNs	0
			481	WT RLNs	0.00617236
			482	WT RLNs	0
			483	WT RLNs	0
			484	WT RLNs	0
			485	WT RLNs	0
			486	WT RLNs	0
			487	WT RLNs	0.00617236
			488	WT RLNs	0.0122661
			489	WT RLNs	0.00617236
			490	WT RLNs	0.00617236
			491	WT RLNs	0
			492	WT RLNs	0.00617236
			493	WT RLNs	0
			494	WT RLNs	0
			495	WT RLNs	0.0122661
			496	WT RLNs	0.00617236
			497	WT RLNs	0.00617236
			498	WT RLNs	0.0244491
			499	WT RLNs	0
			500	WT RLNs	0
			501	WT RLNs	0
			502	WT RLNs	0.00617236
			503	WT RLNs	0.00617236
			504	WT RLNs	0.0122661
			505	WT RLNs	0
			506	WT RLNs	0.00617236
			507	WT RLNs	0
			508	WT RLNs	0
			509	WT RLNs	0
			510	WT RLNs	0.00617236
			511	WT RLNs	0.00617236
			512	WT RLNs	0.00617236
			513	WT RLNs	0.00617236
			514	WT RLNs	0.00617236
			515	WT RLNs	0.0122661
			516	WT RLNs	0.0182797
			517	WT RLNs	0
			518	WT RLNs	0
			519	WT RLNs	0
			520	WT RLNs	0.0122661
			521	WT RLNs	0
			522	WT RLNs	0
			523	WT RLNs	0
			524	WT RLNs	0.0123442
			525	WT RLNs	0
			526	WT RLNs	0.00617236
			527	WT RLNs	0.00617236
			528	WT RLNs	0.00617236
			529	WT RLNs	0
			530	WT RLNs	0
			531	WT RLNs	0.00617236
			532	WT RLNs	0
			533	WT RLNs	0.0122661
			534	WT RLNs	0.00617236
			535	WT RLNs	0
			536	WT RLNs	0.018437
			537	WT RLNs	0
			538	WT RLNs	0
			539	WT RLNs	0.00617236
			540	WT RLNs	0.018437
			541	WT RLNs	0.00617236
			542	WT RLNs	0
			543	WT RLNs	0.00617236
			544	WT RLNs	0.0123442
			545	WT RLNs	0.00617236
			546	WT RLNs	0.00617236
			547	WT RLNs	0.00617236
			548	WT RLNs	0.00617236
			549	WT RLNs	0
			550	WT RLNs	0.00617236
			551	WT RLNs	0.0246074
			552	WT RLNs	0.00617236
			553	WT RLNs	0.0122661
			554	WT RLNs	0.0362252
			555	WT RLNs	0.00617236
			556	WT RLNs	0.00617236
			557	WT RLNs	0.00617236
			558	WT RLNs	0
			559	WT RLNs	0
			560	WT RLNs	0
			561	WT RLNs	0.00617236
			562	WT RLNs	0.00617236
			563	WT RLNs	0
			564	WT RLNs	0.00617236
			565	WT RLNs	0.00617236
			566	WT RLNs	0
			567	WT RLNs	0.00617236
			568	WT RLNs	0.018437
			569	WT RLNs	0
			570	WT RLNs	0
			571	WT RLNs	0.0122661
			572	WT RLNs	0.00617236
			573	WT RLNs	0
			574	WT RLNs	0.00617236
			575	WT RLNs	0.018437
			576	WT RLNs	0
			577	WT RLNs	0.0122661
			578	WT RLNs	0
			579	WT RLNs	0.00617236
			580	WT RLNs	0
			581	WT RLNs	0.0122661
			582	WT RLNs	0.00617236
			583	WT RLNs	0
			584	WT RLNs	0
			585	WT RLNs	0
			586	WT RLNs	0
			587	WT RLNs	0.0122661
			588	WT RLNs	0.00617236
			589	WT RLNs	0.00617236
			590	WT RLNs	0.0182797
			591	WT RLNs	0
			592	WT RLNs	0.00617236
			593	WT RLNs	0.00617236
			594	WT RLNs	0
			595	WT RLNs	0
			596	WT RLNs	0.0123442
			597	WT RLNs	0.0182797
			598	WT RLNs	0
			599	WT RLNs	0
			600	WT RLNs	0.0244491
			601	WT RLNs	0.00617236
			602	WT RLNs	0.0122661
			603	WT RLNs	0.018437
			604	WT RLNs	0.00617236
			605	WT RLNs	0
			606	WT RLNs	0.0122661
			607	WT RLNs	0.0182797
			608	WT RLNs	0.0122661
			609	WT RLNs	0
			610	WT RLNs	0
			611	WT RLNs	0.0122661
			612	WT RLNs	0
			613	WT RLNs	0.00617236
			614	WT RLNs	0.00617236
			615	WT RLNs	0.0123442
			616	WT RLNs	0
			617	WT RLNs	0
			618	WT RLNs	0.0122661
			619	WT RLNs	0.00617236
			620	WT RLNs	0
			621	WT RLNs	0
			622	WT RLNs	0.00617236
			623	WT RLNs	0
			624	WT RLNs	0.00617236
			625	WT RLNs	0
			626	WT RLNs	0.00617236
			627	WT RLNs	0.0122661
			628	WT RLNs	0.00617236
			629	WT RLNs	0
			630	WT RLNs	0
			631	WT RLNs	0.0122661
			632	WT RLNs	0
			633	WT RLNs	0
			634	WT RLNs	0.00617236
			635	WT RLNs	0.00617236
			636	WT RLNs	0
			637	WT RLNs	0
			638	WT RLNs	0.00617236
			639	WT RLNs	0
			640	WT RLNs	0
			641	WT RLNs	0.00617236
			642	WT RLNs	0
			643	WT RLNs	0.0123442
			644	WT RLNs	0.00617236
			645	WT RLNs	0
			646	WT RLNs	0.00617236
			647	WT RLNs	0.00617236
			648	WT RLNs	0
			649	WT RLNs	0
			650	WT RLNs	0.0122661
			651	WT RLNs	0
			652	WT RLNs	0
			653	WT RLNs	0.00617236
			654	WT RLNs	0
			655	WT RLNs	0
			656	WT RLNs	0
			657	WT RLNs	0
			658	WT RLNs	0
			659	WT RLNs	0
			660	WT RLNs	0
			661	WT RLNs	0
			662	WT RLNs	0.00617236
			663	WT RLNs	0
			664	WT RLNs	0
			665	WT RLNs	0.00617236
			666	WT RLNs	0
			667	WT RLNs	0
			668	WT RLNs	0.0122661
			669	WT RLNs	0.0123442
			670	WT RLNs	0
			671	WT RLNs	0
			672	WT RLNs	0
			673	WT RLNs	0.0182797
			674	WT RLNs	0.00617236
			675	WT RLNs	0.0123442
			676	WT RLNs	0.00617236
			677	WT RLNs	0.00617236
			678	WT RLNs	0
			679	WT RLNs	0
			680	WT RLNs	0.00617236
			681	WT RLNs	0.00617236
			682	WT RLNs	0
			683	WT RLNs	0.0122661
			684	WT RLNs	0
			685	WT RLNs	0.00617236
			686	WT RLNs	0.00617236
			687	WT RLNs	0
			688	WT RLNs	0
			689	WT RLNs	0.00617236
			690	WT RLNs	0.00617236
			691	WT RLNs	0
			692	WT RLNs	0
			693	WT RLNs	0.0122661
			694	WT RLNs	0.00617236
			695	WT RLNs	0
			696	WT RLNs	0.00617236
			697	WT RLNs	0.00617236
			698	WT RLNs	0.0122661
			699	WT RLNs	0
			700	WT RLNs	0.00617236
			701	WT RLNs	0.0122661
			702	WT RLNs	0.00617236
			703	WT RLNs	0
			704	WT RLNs	0.00617236
			705	WT RLNs	0.0122661
			706	WT RLNs	0.0122661
			707	WT RLNs	0
			708	WT RLNs	0
			709	WT RLNs	0.0122661
			710	WT RLNs	0.0123442
			711	WT RLNs	0.00617236
			712	WT RLNs	0
			713	WT RLNs	0.0122661
			714	WT RLNs	0
			715	WT RLNs	0.00617236
			716	WT RLNs	0
			717	WT RLNs	0.00617236
			718	WT RLNs	0.0122661
			719	WT RLNs	0.0122661
			720	WT RLNs	0
			721	WT RLNs	0
			722	WT RLNs	0.0122661
			723	WT RLNs	0.00617236
			724	WT RLNs	0
			725	WT RLNs	0.0122661
			726	WT RLNs	0.00617236
			727	WT RLNs	0.0123442
			728	WT RLNs	0.0123442
			729	WT RLNs	0
			730	WT RLNs	0.0123442
			731	WT RLNs	0.00617236
			732	WT RLNs	0.00617236
			733	WT RLNs	0.00617236
			734	WT RLNs	0
			735	WT RLNs	0.0122661
			736	WT RLNs	0.00617236
			737	WT RLNs	0.0123442
			738	WT RLNs	0
			739	WT RLNs	0.0246074
			740	WT RLNs	0
			741	WT RLNs	0
			742	WT RLNs	0
			743	WT RLNs	0.0122661
			744	WT RLNs	0.00617236
			745	WT RLNs	0.00617236
			746	WT RLNs	0
			747	WT RLNs	0.00617236
			748	WT RLNs	0.00617236
			749	WT RLNs	0.0122661
			750	WT RLNs	0.00617236
			751	WT RLNs	0.00617236
			752	WT RLNs	0
			753	WT RLNs	0
			754	WT RLNs	0.00617236
			755	WT RLNs	0.00617236
			756	WT RLNs	0
			757	WT RLNs	0.00617236
			758	WT RLNs	0.018437
			759	WT RLNs	0.00617236
			760	WT RLNs	0.0123442
			761	WT RLNs	0.00617236
			762	WT RLNs	0
			763	WT RLNs	0
			764	WT RLNs	0
			765	WT RLNs	0.00617236
			766	WT RLNs	0.018437
			767	WT RLNs	0.00617236
			768	WT RLNs	0.0122661
			769	WT RLNs	0.00617236
			770	WT RLNs	0.00617236
			771	WT RLNs	0.0122661
			772	WT RLNs	0
			773	WT RLNs	0.00617236
			774	WT RLNs	0.00617236
			775	WT RLNs	0.0122661
			776	WT RLNs	0.00617236
			777	WT RLNs	0.0123442
			778	WT RLNs	0
			779	WT RLNs	0
			780	WT RLNs	0.00617236
			781	WT RLNs	0.00617236
			782	WT RLNs	0.018437
			783	WT RLNs	0
			784	WT RLNs	0.0123442
			785	WT RLNs	0.0182797
			786	WT RLNs	0.0122661
			787	WT RLNs	0
			788	WT RLNs	0.00617236
			789	WT RLNs	0
			790	WT RLNs	0
			791	WT RLNs	0.0123442
			792	WT RLNs	0.00617236
			793	WT RLNs	0
			794	WT RLNs	0.00617236
			795	WT RLNs	0
			796	WT RLNs	0
			797	WT RLNs	0
			798	WT RLNs	0.00617236
			799	WT RLNs	0.00617236
			800	WT RLNs	0
			801	WT RLNs	0.0122661
			802	WT RLNs	0.0185156
			803	WT RLNs	0.00617236
			804	WT RLNs	0.00617236
			805	WT RLNs	0
			806	WT RLNs	0
			807	WT RLNs	0.00617236
			808	WT RLNs	0.00617236
			809	WT RLNs	0.00617236
			810	WT RLNs	0
			811	WT RLNs	0.00617236
			812	WT RLNs	0
			813	WT RLNs	0.00617236
			814	WT RLNs	0
			815	WT RLNs	0
			816	WT RLNs	0.00617236
			817	WT RLNs	0.00617236
			818	WT RLNs	0.00617236
			819	WT RLNs	0.0123442
			820	WT RLNs	0.00617236
			821	WT RLNs	0.00617236
			822	WT RLNs	0
			823	WT RLNs	0.00617236
			824	WT RLNs	0
			825	WT RLNs	0
			826	WT RLNs	0.00617236
			827	WT RLNs	0
			828	WT RLNs	0.00617236
			829	WT RLNs	0.00617236
			830	WT RLNs	0
			831	WT RLNs	0.0122661
			832	WT RLNs	0.00617236
			833	WT RLNs	0.00617236
			834	WT RLNs	0.018437
			835	WT RLNs	0.00617236
			836	WT RLNs	0.00617236
			837	WT RLNs	0
			838	WT RLNs	0
			839	WT RLNs	0
			840	WT RLNs	0
			841	WT RLNs	0.0122661
			842	WT RLNs	0
			843	WT RLNs	0
			844	WT RLNs	0.018437
			845	WT RLNs	0
			846	WT RLNs	0.00617236
			847	WT RLNs	0
			848	WT RLNs	0
			849	WT RLNs	0.00617236
			850	WT RLNs	0
			851	WT RLNs	0
			852	WT RLNs	0.0122661
			853	WT RLNs	0.00617236
			854	WT RLNs	0
			855	WT RLNs	0.00617236
			856	WT RLNs	0.00617236
			857	WT RLNs	0
			858	WT RLNs	0.00617236
			859	WT RLNs	0
			860	WT RLNs	0.00617236
			861	WT RLNs	0.0122661
			862	WT RLNs	0.0123442
			863	WT RLNs	0.00617236
			864	WT RLNs	0
			865	WT RLNs	0
			866	WT RLNs	0
			867	WT RLNs	0.0122661
			868	WT RLNs	0
			869	WT RLNs	0
			870	WT RLNs	0.00617236
			871	WT RLNs	0
			872	WT RLNs	0.0122661
			873	WT RLNs	0.00617236
			874	WT RLNs	0.0123442
			875	WT RLNs	0.0123442
			876	WT RLNs	0
			877	WT RLNs	0
			878	WT RLNs	0
			879	WT RLNs	0.00617236
			880	WT RLNs	0.00617236
			881	WT RLNs	0.018437
			882	WT RLNs	0.00617236
			883	WT RLNs	0.00617236
			884	WT RLNs	0.00617236
			885	WT RLNs	0.00617236
			886	WT RLNs	0.00617236
			887	WT RLNs	0
			888	WT RLNs	0
			889	WT RLNs	0
			890	WT RLNs	0.018437
			891	WT RLNs	0
			892	WT RLNs	0
			893	WT RLNs	0.0123442
			894	WT RLNs	0.00617236
			895	WT RLNs	0
			896	WT RLNs	0
			897	WT RLNs	0
			898	WT RLNs	0
			899	WT RLNs	0
			900	WT RLNs	0
			901	WT RLNs	0.00617236
			902	WT RLNs	0.00617236
			903	WT RLNs	0.00617236
			904	WT RLNs	0.00617236
			905	WT RLNs	0.0122661
			906	WT RLNs	0
			907	WT RLNs	0
			908	WT RLNs	0.0122661
			909	WT RLNs	0.0122661
			910	WT RLNs	0
			911	WT RLNs	0.018437
			912	WT RLNs	0
			913	WT RLNs	0
			914	WT RLNs	0
			915	WT RLNs	0.00617236
			916	WT RLNs	0.00617236
			917	WT RLNs	0.00617236
			918	WT RLNs	0.00617236
			919	WT RLNs	0.0123442
			920	WT RLNs	0
			921	WT RLNs	0.00617236
			922	WT RLNs	0
			923	WT RLNs	0.018437
			924	WT RLNs	0
			925	WT RLNs	0.018437
			926	WT RLNs	0.0244491
			927	WT RLNs	0.00617236
			928	WT RLNs	0.00617236
			929	WT RLNs	0
			930	WT RLNs	0.00617236
			931	WT RLNs	0
			932	WT RLNs	0.018437
			933	WT RLNs	0
			934	WT RLNs	0
			935	WT RLNs	0.0244491
			936	WT RLNs	0
			937	WT RLNs	0.00617236
			938	WT RLNs	0
			939	WT RLNs	0.0123442
			940	WT RLNs	0.00617236
			941	WT RLNs	0.00617236
			942	WT RLNs	0.0122661
			943	WT RLNs	0.00617236
			944	WT RLNs	0.00617236
			945	WT RLNs	0
			946	WT RLNs	0
			947	WT RLNs	0.0123442
			948	WT RLNs	0.0182797
			949	WT RLNs	0.0122661
			950	WT RLNs	0.00617236
			951	WT RLNs	0.0182797
			952	WT RLNs	0
			953	WT RLNs	0
			954	WT RLNs	0.00617236
			955	WT RLNs	0.0122661
			956	WT RLNs	0.00617236
			957	WT RLNs	0
			958	WT RLNs	0
			959	WT RLNs	0
			960	WT RLNs	0.00617236
			961	WT RLNs	0.0122661
			962	WT RLNs	0.0122661
			963	WT RLNs	0
			964	WT RLNs	0
			965	WT RLNs	0
			966	WT RLNs	0
			967	WT RLNs	0.00617236
			968	WT RLNs	0.0122661
			969	WT RLNs	0.00617236
			970	WT RLNs	0
			971	WT RLNs	0
			972	WT RLNs	0
			973	WT RLNs	0
			974	WT RLNs	0.0182797
			975	WT RLNs	0
			976	WT RLNs	0
			977	WT RLNs	0
			978	WT RLNs	0.00617236
			979	WT RLNs	0.0122661
			980	WT RLNs	0.00617236
			981	WT RLNs	0.0122661
			982	WT RLNs	0.00617236
			983	WT RLNs	0
			984	WT RLNs	0.00617236
			985	WT RLNs	0
			986	WT RLNs	0.0123442
			987	WT RLNs	0.0122661
			988	WT RLNs	0.0122661
			989	WT RLNs	0
			990	WT RLNs	0
			991	WT RLNs	0.0123442
			992	WT RLNs	0
			993	WT RLNs	0.00617236
			994	WT RLNs	0.0122661
			995	WT RLNs	0.0122661
			996	WT RLNs	0.0244491
			997	WT RLNs	0.00617236
			998	WT RLNs	0.00617236
			999	WT RLNs	0.00617236
			1000	WT RLNs	0.00617236
			1	ApoE-/- RLNs	0.0122661
			2	ApoE-/- RLNs	0.00617236
			3	ApoE-/- RLNs	0.00617236
			4	ApoE-/- RLNs	0.0123442
			5	ApoE-/- RLNs	0.00617236
			6	ApoE-/- RLNs	0.0122661
			7	ApoE-/- RLNs	0
			8	ApoE-/- RLNs	0.00617236
			9	ApoE-/- RLNs	0.0122661
			10	ApoE-/- RLNs	0.00617236
			11	ApoE-/- RLNs	0.00617236
			12	ApoE-/- RLNs	0.0122661
			13	ApoE-/- RLNs	0.00617236
			14	ApoE-/- RLNs	0
			15	ApoE-/- RLNs	0
			16	ApoE-/- RLNs	0.0185156
			17	ApoE-/- RLNs	0
			18	ApoE-/- RLNs	0.00617236
			19	ApoE-/- RLNs	0.0123442
			20	ApoE-/- RLNs	0
			21	ApoE-/- RLNs	0
			22	ApoE-/- RLNs	0.0123442
			23	ApoE-/- RLNs	0.0122661
			24	ApoE-/- RLNs	0
			25	ApoE-/- RLNs	0
			26	ApoE-/- RLNs	0.00617236
			27	ApoE-/- RLNs	0.00617236
			28	ApoE-/- RLNs	0.00617236
			29	ApoE-/- RLNs	0.018437
			30	ApoE-/- RLNs	0
			31	ApoE-/- RLNs	0.00617236
			32	ApoE-/- RLNs	0.00617236
			33	ApoE-/- RLNs	0.00617236
			34	ApoE-/- RLNs	0.018437
			35	ApoE-/- RLNs	0
			36	ApoE-/- RLNs	0.0182797
			37	ApoE-/- RLNs	0.00617236
			38	ApoE-/- RLNs	0.00617236
			39	ApoE-/- RLNs	0.0242117
			40	ApoE-/- RLNs	0
			41	ApoE-/- RLNs	0
			42	ApoE-/- RLNs	0.0122661
			43	ApoE-/- RLNs	0
			44	ApoE-/- RLNs	0.00617236
			45	ApoE-/- RLNs	0.0242117
			46	ApoE-/- RLNs	0.00617236
			47	ApoE-/- RLNs	0.0122661
			48	ApoE-/- RLNs	0.00617236
			49	ApoE-/- RLNs	0
			50	ApoE-/- RLNs	0.00617236
			51	ApoE-/- RLNs	0.00617236
			52	ApoE-/- RLNs	0.00617236
			53	ApoE-/- RLNs	0
			54	ApoE-/- RLNs	0
			55	ApoE-/- RLNs	0
			56	ApoE-/- RLNs	0.0242117
			57	ApoE-/- RLNs	0
			58	ApoE-/- RLNs	0.00617236
			59	ApoE-/- RLNs	0.0182797
			60	ApoE-/- RLNs	0.0122661
			61	ApoE-/- RLNs	0.00617236
			62	ApoE-/- RLNs	0.0244491
			63	ApoE-/- RLNs	0.00617236
			64	ApoE-/- RLNs	0.00617236
			65	ApoE-/- RLNs	0.00617236
			66	ApoE-/- RLNs	0.00617236
			67	ApoE-/- RLNs	0.00617236
			68	ApoE-/- RLNs	0.00617236
			69	ApoE-/- RLNs	0.0182797
			70	ApoE-/- RLNs	0.00617236
			71	ApoE-/- RLNs	0.0122661
			72	ApoE-/- RLNs	0.00617236
			73	ApoE-/- RLNs	0
			74	ApoE-/- RLNs	0.0122661
			75	ApoE-/- RLNs	0
			76	ApoE-/- RLNs	0
			77	ApoE-/- RLNs	0
			78	ApoE-/- RLNs	0.0182797
			79	ApoE-/- RLNs	0.0122661
			80	ApoE-/- RLNs	0
			81	ApoE-/- RLNs	0.0242117
			82	ApoE-/- RLNs	0.0182797
			83	ApoE-/- RLNs	0
			84	ApoE-/- RLNs	0
			85	ApoE-/- RLNs	0.0182797
			86	ApoE-/- RLNs	0.00617236
			87	ApoE-/- RLNs	0.0182797
			88	ApoE-/- RLNs	0.00617236
			89	ApoE-/- RLNs	0.030379
			90	ApoE-/- RLNs	0
			91	ApoE-/- RLNs	0.00617236
			92	ApoE-/- RLNs	0
			93	ApoE-/- RLNs	0
			94	ApoE-/- RLNs	0
			95	ApoE-/- RLNs	0.00617236
			96	ApoE-/- RLNs	0.0122661
			97	ApoE-/- RLNs	0.00617236
			98	ApoE-/- RLNs	0.00617236
			99	ApoE-/- RLNs	0.00617236
			100	ApoE-/- RLNs	0.00617236
			101	ApoE-/- RLNs	0.00617236
			102	ApoE-/- RLNs	0.00617236
			103	ApoE-/- RLNs	0.00617236
			104	ApoE-/- RLNs	0.00617236
			105	ApoE-/- RLNs	0.0242117
			106	ApoE-/- RLNs	0
			107	ApoE-/- RLNs	0.0122661
			108	ApoE-/- RLNs	0.0246074
			109	ApoE-/- RLNs	0
			110	ApoE-/- RLNs	0
			111	ApoE-/- RLNs	0
			112	ApoE-/- RLNs	0.0244491
			113	ApoE-/- RLNs	0
			114	ApoE-/- RLNs	0
			115	ApoE-/- RLNs	0.00617236
			116	ApoE-/- RLNs	0.00617236
			117	ApoE-/- RLNs	0.0122661
			118	ApoE-/- RLNs	0.00617236
			119	ApoE-/- RLNs	0.00617236
			120	ApoE-/- RLNs	0.00617236
			121	ApoE-/- RLNs	0.00617236
			122	ApoE-/- RLNs	0
			123	ApoE-/- RLNs	0
			124	ApoE-/- RLNs	0.0123442
			125	ApoE-/- RLNs	0
			126	ApoE-/- RLNs	0.00617236
			127	ApoE-/- RLNs	0.0122661
			128	ApoE-/- RLNs	0.00617236
			129	ApoE-/- RLNs	0.0122661
			130	ApoE-/- RLNs	0.00617236
			131	ApoE-/- RLNs	0.00617236
			132	ApoE-/- RLNs	0.00617236
			133	ApoE-/- RLNs	0.0182797
			134	ApoE-/- RLNs	0.00617236
			135	ApoE-/- RLNs	0.0122661
			136	ApoE-/- RLNs	0
			137	ApoE-/- RLNs	0.00617236
			138	ApoE-/- RLNs	0.00617236
			139	ApoE-/- RLNs	0.00617236
			140	ApoE-/- RLNs	0.00617236
			141	ApoE-/- RLNs	0.0242117
			142	ApoE-/- RLNs	0.0244491
			143	ApoE-/- RLNs	0.0122661
			144	ApoE-/- RLNs	0
			145	ApoE-/- RLNs	0
			146	ApoE-/- RLNs	0.00617236
			147	ApoE-/- RLNs	0.00617236
			148	ApoE-/- RLNs	0.0122661
			149	ApoE-/- RLNs	0.00617236
			150	ApoE-/- RLNs	0.0182797
			151	ApoE-/- RLNs	0.0182797
			152	ApoE-/- RLNs	0.00617236
			153	ApoE-/- RLNs	0.0122661
			154	ApoE-/- RLNs	0.00617236
			155	ApoE-/- RLNs	0.018437
			156	ApoE-/- RLNs	0
			157	ApoE-/- RLNs	0.00617236
			158	ApoE-/- RLNs	0.00617236
			159	ApoE-/- RLNs	0
			160	ApoE-/- RLNs	0.00617236
			161	ApoE-/- RLNs	0.00617236
			162	ApoE-/- RLNs	0.0182797
			163	ApoE-/- RLNs	0.00617236
			164	ApoE-/- RLNs	0.00617236
			165	ApoE-/- RLNs	0.0122661
			166	ApoE-/- RLNs	0.018437
			167	ApoE-/- RLNs	0.0182797
			168	ApoE-/- RLNs	0.0122661
			169	ApoE-/- RLNs	0.00617236
			170	ApoE-/- RLNs	0.00617236
			171	ApoE-/- RLNs	0.0122661
			172	ApoE-/- RLNs	0.00617236
			173	ApoE-/- RLNs	0.00617236
			174	ApoE-/- RLNs	0.0182797
			175	ApoE-/- RLNs	0.00617236
			176	ApoE-/- RLNs	0
			177	ApoE-/- RLNs	0.00617236
			178	ApoE-/- RLNs	0.00617236
			179	ApoE-/- RLNs	0.00617236
			180	ApoE-/- RLNs	0.0122661
			181	ApoE-/- RLNs	0.0122661
			182	ApoE-/- RLNs	0.0122661
			183	ApoE-/- RLNs	0.0185156
			184	ApoE-/- RLNs	0.0122661
			185	ApoE-/- RLNs	0.00617236
			186	ApoE-/- RLNs	0.0122661
			187	ApoE-/- RLNs	0
			188	ApoE-/- RLNs	0.0122661
			189	ApoE-/- RLNs	0.00617236
			190	ApoE-/- RLNs	0.00617236
			191	ApoE-/- RLNs	0.0122661
			192	ApoE-/- RLNs	0.00617236
			193	ApoE-/- RLNs	0.0122661
			194	ApoE-/- RLNs	0.018437
			195	ApoE-/- RLNs	0.0182797
			196	ApoE-/- RLNs	0.0122661
			197	ApoE-/- RLNs	0
			198	ApoE-/- RLNs	0.018437
			199	ApoE-/- RLNs	0.0182797
			200	ApoE-/- RLNs	0.0182797
			201	ApoE-/- RLNs	0.00617236
			202	ApoE-/- RLNs	0
			203	ApoE-/- RLNs	0.0122661
			204	ApoE-/- RLNs	0
			205	ApoE-/- RLNs	0.00617236
			206	ApoE-/- RLNs	0.00617236
			207	ApoE-/- RLNs	0
			208	ApoE-/- RLNs	0.0182797
			209	ApoE-/- RLNs	0.00617236
			210	ApoE-/- RLNs	0.00617236
			211	ApoE-/- RLNs	0.0122661
			212	ApoE-/- RLNs	0.0244491
			213	ApoE-/- RLNs	0.0122661
			214	ApoE-/- RLNs	0.00617236
			215	ApoE-/- RLNs	0
			216	ApoE-/- RLNs	0.00617236
			217	ApoE-/- RLNs	0
			218	ApoE-/- RLNs	0
			219	ApoE-/- RLNs	0.00617236
			220	ApoE-/- RLNs	0
			221	ApoE-/- RLNs	0.00617236
			222	ApoE-/- RLNs	0
			223	ApoE-/- RLNs	0.00617236
			224	ApoE-/- RLNs	0.00617236
			225	ApoE-/- RLNs	0.00617236
			226	ApoE-/- RLNs	0.00617236
			227	ApoE-/- RLNs	0.00617236
			228	ApoE-/- RLNs	0.0123442
			229	ApoE-/- RLNs	0
			230	ApoE-/- RLNs	0
			231	ApoE-/- RLNs	0
			232	ApoE-/- RLNs	0
			233	ApoE-/- RLNs	0
			234	ApoE-/- RLNs	0
			235	ApoE-/- RLNs	0.0242117
			236	ApoE-/- RLNs	0.0123442
			237	ApoE-/- RLNs	0
			238	ApoE-/- RLNs	0.0122661
			239	ApoE-/- RLNs	0.0244491
			240	ApoE-/- RLNs	0
			241	ApoE-/- RLNs	0.00617236
			242	ApoE-/- RLNs	0.0122661
			243	ApoE-/- RLNs	0.0122661
			244	ApoE-/- RLNs	0.0122661
			245	ApoE-/- RLNs	0
			246	ApoE-/- RLNs	0.0122661
			247	ApoE-/- RLNs	0.00617236
			248	ApoE-/- RLNs	0.0242117
			249	ApoE-/- RLNs	0.00617236
			250	ApoE-/- RLNs	0
			251	ApoE-/- RLNs	0.00617236
			252	ApoE-/- RLNs	0
			253	ApoE-/- RLNs	0
			254	ApoE-/- RLNs	0.0182797
			255	ApoE-/- RLNs	0.00617236
			256	ApoE-/- RLNs	0.00617236
			257	ApoE-/- RLNs	0.00617236
			258	ApoE-/- RLNs	0.0122661
			259	ApoE-/- RLNs	0.0122661
			260	ApoE-/- RLNs	0.00617236
			261	ApoE-/- RLNs	0.0182797
			262	ApoE-/- RLNs	0.030379
			263	ApoE-/- RLNs	0.00617236
			264	ApoE-/- RLNs	0
			265	ApoE-/- RLNs	0.0182797
			266	ApoE-/- RLNs	0.0182797
			267	ApoE-/- RLNs	0.00617236
			268	ApoE-/- RLNs	0.00617236
			269	ApoE-/- RLNs	0.00617236
			270	ApoE-/- RLNs	0
			271	ApoE-/- RLNs	0.0242117
			272	ApoE-/- RLNs	0.00617236
			273	ApoE-/- RLNs	0.0122661
			274	ApoE-/- RLNs	0.00617236
			275	ApoE-/- RLNs	0
			276	ApoE-/- RLNs	0
			277	ApoE-/- RLNs	0.0182797
			278	ApoE-/- RLNs	0
			279	ApoE-/- RLNs	0.00617236
			280	ApoE-/- RLNs	0
			281	ApoE-/- RLNs	0.0122661
			282	ApoE-/- RLNs	0
			283	ApoE-/- RLNs	0
			284	ApoE-/- RLNs	0.00617236
			285	ApoE-/- RLNs	0.0122661
			286	ApoE-/- RLNs	0.0123442
			287	ApoE-/- RLNs	0.0122661
			288	ApoE-/- RLNs	0
			289	ApoE-/- RLNs	0
			290	ApoE-/- RLNs	0.0182797
			291	ApoE-/- RLNs	0.0244491
			292	ApoE-/- RLNs	0
			293	ApoE-/- RLNs	0
			294	ApoE-/- RLNs	0
			295	ApoE-/- RLNs	0.0122661
			296	ApoE-/- RLNs	0
			297	ApoE-/- RLNs	0
			298	ApoE-/- RLNs	0.00617236
			299	ApoE-/- RLNs	0.00617236
			300	ApoE-/- RLNs	0.00617236
			301	ApoE-/- RLNs	0.0122661
			302	ApoE-/- RLNs	0.00617236
			303	ApoE-/- RLNs	0.00617236
			304	ApoE-/- RLNs	0.0182797
			305	ApoE-/- RLNs	0
			306	ApoE-/- RLNs	0.0182797
			307	ApoE-/- RLNs	0.018437
			308	ApoE-/- RLNs	0
			309	ApoE-/- RLNs	0
			310	ApoE-/- RLNs	0
			311	ApoE-/- RLNs	0.00617236
			312	ApoE-/- RLNs	0.0182797
			313	ApoE-/- RLNs	0
			314	ApoE-/- RLNs	0.00617236
			315	ApoE-/- RLNs	0.0122661
			316	ApoE-/- RLNs	0.00617236
			317	ApoE-/- RLNs	0.00617236
			318	ApoE-/- RLNs	0
			319	ApoE-/- RLNs	0.0182797
			320	ApoE-/- RLNs	0.0122661
			321	ApoE-/- RLNs	0.00617236
			322	ApoE-/- RLNs	0.0182797
			323	ApoE-/- RLNs	0.00617236
			324	ApoE-/- RLNs	0.0123442
			325	ApoE-/- RLNs	0.00617236
			326	ApoE-/- RLNs	0.00617236
			327	ApoE-/- RLNs	0.0242117
			328	ApoE-/- RLNs	0
			329	ApoE-/- RLNs	0
			330	ApoE-/- RLNs	0
			331	ApoE-/- RLNs	0
			332	ApoE-/- RLNs	0.00617236
			333	ApoE-/- RLNs	0.0244491
			334	ApoE-/- RLNs	0.0122661
			335	ApoE-/- RLNs	0.00617236
			336	ApoE-/- RLNs	0
			337	ApoE-/- RLNs	0.00617236
			338	ApoE-/- RLNs	0
			339	ApoE-/- RLNs	0.0122661
			340	ApoE-/- RLNs	0.00617236
			341	ApoE-/- RLNs	0.00617236
			342	ApoE-/- RLNs	0
			343	ApoE-/- RLNs	0.0182797
			344	ApoE-/- RLNs	0
			345	ApoE-/- RLNs	0.018437
			346	ApoE-/- RLNs	0.0123442
			347	ApoE-/- RLNs	0.0122661
			348	ApoE-/- RLNs	0.0122661
			349	ApoE-/- RLNs	0.00617236
			350	ApoE-/- RLNs	0
			351	ApoE-/- RLNs	0.00617236
			352	ApoE-/- RLNs	0.00617236
			353	ApoE-/- RLNs	0.0122661
			354	ApoE-/- RLNs	0.00617236
			355	ApoE-/- RLNs	0.0122661
			356	ApoE-/- RLNs	0
			357	ApoE-/- RLNs	0.0122661
			358	ApoE-/- RLNs	0.00617236
			359	ApoE-/- RLNs	0
			360	ApoE-/- RLNs	0.0122661
			361	ApoE-/- RLNs	0.00617236
			362	ApoE-/- RLNs	0
			363	ApoE-/- RLNs	0
			364	ApoE-/- RLNs	0
			365	ApoE-/- RLNs	0
			366	ApoE-/- RLNs	0.0122661
			367	ApoE-/- RLNs	0
			368	ApoE-/- RLNs	0.0122661
			369	ApoE-/- RLNs	0.0123442
			370	ApoE-/- RLNs	0
			371	ApoE-/- RLNs	0.00617236
			372	ApoE-/- RLNs	0.0123442
			373	ApoE-/- RLNs	0.00617236
			374	ApoE-/- RLNs	0.0122661
			375	ApoE-/- RLNs	0.0182797
			376	ApoE-/- RLNs	0.00617236
			377	ApoE-/- RLNs	0.0123442
			378	ApoE-/- RLNs	0.0122661
			379	ApoE-/- RLNs	0.0182797
			380	ApoE-/- RLNs	0
			381	ApoE-/- RLNs	0
			382	ApoE-/- RLNs	0.0185156
			383	ApoE-/- RLNs	0.0182797
			384	ApoE-/- RLNs	0.0122661
			385	ApoE-/- RLNs	0.0122661
			386	ApoE-/- RLNs	0.0182797
			387	ApoE-/- RLNs	0
			388	ApoE-/- RLNs	0.00617236
			389	ApoE-/- RLNs	0
			390	ApoE-/- RLNs	0.00617236
			391	ApoE-/- RLNs	0.00617236
			392	ApoE-/- RLNs	0.0242117
			393	ApoE-/- RLNs	0.0123442
			394	ApoE-/- RLNs	0.00617236
			395	ApoE-/- RLNs	0.00617236
			396	ApoE-/- RLNs	0
			397	ApoE-/- RLNs	0.0123442
			398	ApoE-/- RLNs	0.0182797
			399	ApoE-/- RLNs	0.0122661
			400	ApoE-/- RLNs	0.0122661
			401	ApoE-/- RLNs	0.00617236
			402	ApoE-/- RLNs	0.0122661
			403	ApoE-/- RLNs	0
			404	ApoE-/- RLNs	0.0122661
			405	ApoE-/- RLNs	0.0122661
			406	ApoE-/- RLNs	0
			407	ApoE-/- RLNs	0.0123442
			408	ApoE-/- RLNs	0.0242117
			409	ApoE-/- RLNs	0.00617236
			410	ApoE-/- RLNs	0
			411	ApoE-/- RLNs	0.0182797
			412	ApoE-/- RLNs	0
			413	ApoE-/- RLNs	0.0122661
			414	ApoE-/- RLNs	0.0122661
			415	ApoE-/- RLNs	0.0182797
			416	ApoE-/- RLNs	0.0122661
			417	ApoE-/- RLNs	0.00617236
			418	ApoE-/- RLNs	0.00617236
			419	ApoE-/- RLNs	0.0122661
			420	ApoE-/- RLNs	0
			421	ApoE-/- RLNs	0.00617236
			422	ApoE-/- RLNs	0
			423	ApoE-/- RLNs	0.0122661
			424	ApoE-/- RLNs	0.00617236
			425	ApoE-/- RLNs	0.018437
			426	ApoE-/- RLNs	0.0122661
			427	ApoE-/- RLNs	0
			428	ApoE-/- RLNs	0.0182797
			429	ApoE-/- RLNs	0.0182797
			430	ApoE-/- RLNs	0.00617236
			431	ApoE-/- RLNs	0
			432	ApoE-/- RLNs	0.00617236
			433	ApoE-/- RLNs	0.0122661
			434	ApoE-/- RLNs	0
			435	ApoE-/- RLNs	0.0242117
			436	ApoE-/- RLNs	0.00617236
			437	ApoE-/- RLNs	0
			438	ApoE-/- RLNs	0.00617236
			439	ApoE-/- RLNs	0
			440	ApoE-/- RLNs	0.00617236
			441	ApoE-/- RLNs	0.00617236
			442	ApoE-/- RLNs	0.0122661
			443	ApoE-/- RLNs	0.0122661
			444	ApoE-/- RLNs	0
			445	ApoE-/- RLNs	0.00617236
			446	ApoE-/- RLNs	0.0123442
			447	ApoE-/- RLNs	0.0122661
			448	ApoE-/- RLNs	0.0244491
			449	ApoE-/- RLNs	0.0122661
			450	ApoE-/- RLNs	0.00617236
			451	ApoE-/- RLNs	0
			452	ApoE-/- RLNs	0.00617236
			453	ApoE-/- RLNs	0.0122661
			454	ApoE-/- RLNs	0
			455	ApoE-/- RLNs	0.0122661
			456	ApoE-/- RLNs	0
			457	ApoE-/- RLNs	0
			458	ApoE-/- RLNs	0.00617236
			459	ApoE-/- RLNs	0.0122661
			460	ApoE-/- RLNs	0.00617236
			461	ApoE-/- RLNs	0.00617236
			462	ApoE-/- RLNs	0
			463	ApoE-/- RLNs	0.00617236
			464	ApoE-/- RLNs	0
			465	ApoE-/- RLNs	0.00617236
			466	ApoE-/- RLNs	0
			467	ApoE-/- RLNs	0.00617236
			468	ApoE-/- RLNs	0.00617236
			469	ApoE-/- RLNs	0
			470	ApoE-/- RLNs	0
			471	ApoE-/- RLNs	0.00617236
			472	ApoE-/- RLNs	0.00617236
			473	ApoE-/- RLNs	0.00617236
			474	ApoE-/- RLNs	0
			475	ApoE-/- RLNs	0
			476	ApoE-/- RLNs	0.0122661
			477	ApoE-/- RLNs	0
			478	ApoE-/- RLNs	0
			479	ApoE-/- RLNs	0.00617236
			480	ApoE-/- RLNs	0.00617236
			481	ApoE-/- RLNs	0.00617236
			482	ApoE-/- RLNs	0.00617236
			483	ApoE-/- RLNs	0.00617236
			484	ApoE-/- RLNs	0.00617236
			485	ApoE-/- RLNs	0
			486	ApoE-/- RLNs	0.00617236
			487	ApoE-/- RLNs	0.00617236
			488	ApoE-/- RLNs	0.00617236
			489	ApoE-/- RLNs	0.0122661
			490	ApoE-/- RLNs	0.00617236
			491	ApoE-/- RLNs	0.0122661
			492	ApoE-/- RLNs	0.00617236
			493	ApoE-/- RLNs	0.0244491
			494	ApoE-/- RLNs	0.0122661
			495	ApoE-/- RLNs	0.00617236
			496	ApoE-/- RLNs	0
			497	ApoE-/- RLNs	0
			498	ApoE-/- RLNs	0
			499	ApoE-/- RLNs	0
			500	ApoE-/- RLNs	0.0122661
			501	ApoE-/- RLNs	0
			502	ApoE-/- RLNs	0
			503	ApoE-/- RLNs	0.00617236
			504	ApoE-/- RLNs	0.0122661
			505	ApoE-/- RLNs	0.0182797
			506	ApoE-/- RLNs	0.00617236
			507	ApoE-/- RLNs	0.0122661
			508	ApoE-/- RLNs	0.00617236
			509	ApoE-/- RLNs	0.00617236
			510	ApoE-/- RLNs	0.00617236
			511	ApoE-/- RLNs	0
			512	ApoE-/- RLNs	0.00617236
			513	ApoE-/- RLNs	0.00617236
			514	ApoE-/- RLNs	0.0182797
			515	ApoE-/- RLNs	0.00617236
			516	ApoE-/- RLNs	0.00617236
			517	ApoE-/- RLNs	0.00617236
			518	ApoE-/- RLNs	0.00617236
			519	ApoE-/- RLNs	0.0122661
			520	ApoE-/- RLNs	0
			521	ApoE-/- RLNs	0.00617236
			522	ApoE-/- RLNs	0.00617236
			523	ApoE-/- RLNs	0.00617236
			524	ApoE-/- RLNs	0
			525	ApoE-/- RLNs	0.0246074
			526	ApoE-/- RLNs	0.00617236
			527	ApoE-/- RLNs	0
			528	ApoE-/- RLNs	0.00617236
			529	ApoE-/- RLNs	0.00617236
			530	ApoE-/- RLNs	0
			531	ApoE-/- RLNs	0.0123442
			532	ApoE-/- RLNs	0.00617236
			533	ApoE-/- RLNs	0.00617236
			534	ApoE-/- RLNs	0.00617236
			535	ApoE-/- RLNs	0.00617236
			536	ApoE-/- RLNs	0.0182797
			537	ApoE-/- RLNs	0.0122661
			538	ApoE-/- RLNs	0
			539	ApoE-/- RLNs	0.00617236
			540	ApoE-/- RLNs	0.00617236
			541	ApoE-/- RLNs	0.0122661
			542	ApoE-/- RLNs	0.0122661
			543	ApoE-/- RLNs	0.0122661
			544	ApoE-/- RLNs	0.00617236
			545	ApoE-/- RLNs	0.0182797
			546	ApoE-/- RLNs	0.00617236
			547	ApoE-/- RLNs	0.018437
			548	ApoE-/- RLNs	0.0123442
			549	ApoE-/- RLNs	0
			550	ApoE-/- RLNs	0
			551	ApoE-/- RLNs	0.0122661
			552	ApoE-/- RLNs	0.0122661
			553	ApoE-/- RLNs	0.00617236
			554	ApoE-/- RLNs	0.00617236
			555	ApoE-/- RLNs	0.00617236
			556	ApoE-/- RLNs	0.0122661
			557	ApoE-/- RLNs	0
			558	ApoE-/- RLNs	0.0122661
			559	ApoE-/- RLNs	0
			560	ApoE-/- RLNs	0
			561	ApoE-/- RLNs	0
			562	ApoE-/- RLNs	0
			563	ApoE-/- RLNs	0.00617236
			564	ApoE-/- RLNs	0.0182797
			565	ApoE-/- RLNs	0.0182797
			566	ApoE-/- RLNs	0.00617236
			567	ApoE-/- RLNs	0.00617236
			568	ApoE-/- RLNs	0.0244491
			569	ApoE-/- RLNs	0.0122661
			570	ApoE-/- RLNs	0.0122661
			571	ApoE-/- RLNs	0.0122661
			572	ApoE-/- RLNs	0.00617236
			573	ApoE-/- RLNs	0.0122661
			574	ApoE-/- RLNs	0.0122661
			575	ApoE-/- RLNs	0
			576	ApoE-/- RLNs	0.0123442
			577	ApoE-/- RLNs	0.00617236
			578	ApoE-/- RLNs	0.0123442
			579	ApoE-/- RLNs	0.0122661
			580	ApoE-/- RLNs	0.00617236
			581	ApoE-/- RLNs	0.0122661
			582	ApoE-/- RLNs	0
			583	ApoE-/- RLNs	0.00617236
			584	ApoE-/- RLNs	0.0182797
			585	ApoE-/- RLNs	0.00617236
			586	ApoE-/- RLNs	0.00617236
			587	ApoE-/- RLNs	0.00617236
			588	ApoE-/- RLNs	0.0182797
			589	ApoE-/- RLNs	0
			590	ApoE-/- RLNs	0.0122661
			591	ApoE-/- RLNs	0.0122661
			592	ApoE-/- RLNs	0
			593	ApoE-/- RLNs	0
			594	ApoE-/- RLNs	0.00617236
			595	ApoE-/- RLNs	0.0182797
			596	ApoE-/- RLNs	0.0122661
			597	ApoE-/- RLNs	0.0362252
			598	ApoE-/- RLNs	0.00617236
			599	ApoE-/- RLNs	0.00617236
			600	ApoE-/- RLNs	0.0122661
			601	ApoE-/- RLNs	0.00617236
			602	ApoE-/- RLNs	0
			603	ApoE-/- RLNs	0.0122661
			604	ApoE-/- RLNs	0.00617236
			605	ApoE-/- RLNs	0.0244491
			606	ApoE-/- RLNs	0
			607	ApoE-/- RLNs	0.00617236
			608	ApoE-/- RLNs	0
			609	ApoE-/- RLNs	0.00617236
			610	ApoE-/- RLNs	0
			611	ApoE-/- RLNs	0
			612	ApoE-/- RLNs	0
			613	ApoE-/- RLNs	0
			614	ApoE-/- RLNs	0.00617236
			615	ApoE-/- RLNs	0
			616	ApoE-/- RLNs	0.030379
			617	ApoE-/- RLNs	0.00617236
			618	ApoE-/- RLNs	0.0242117
			619	ApoE-/- RLNs	0.00617236
			620	ApoE-/- RLNs	0.00617236
			621	ApoE-/- RLNs	0.00617236
			622	ApoE-/- RLNs	0.00617236
			623	ApoE-/- RLNs	0.00617236
			624	ApoE-/- RLNs	0
			625	ApoE-/- RLNs	0
			626	ApoE-/- RLNs	0.00617236
			627	ApoE-/- RLNs	0.00617236
			628	ApoE-/- RLNs	0.00617236
			629	ApoE-/- RLNs	0
			630	ApoE-/- RLNs	0
			631	ApoE-/- RLNs	0.0122661
			632	ApoE-/- RLNs	0
			633	ApoE-/- RLNs	0.0122661
			634	ApoE-/- RLNs	0.00617236
			635	ApoE-/- RLNs	0
			636	ApoE-/- RLNs	0.0123442
			637	ApoE-/- RLNs	0.0122661
			638	ApoE-/- RLNs	0.00617236
			639	ApoE-/- RLNs	0.00617236
			640	ApoE-/- RLNs	0.018437
			641	ApoE-/- RLNs	0.00617236
			642	ApoE-/- RLNs	0.00617236
			643	ApoE-/- RLNs	0.00617236
			644	ApoE-/- RLNs	0.00617236
			645	ApoE-/- RLNs	0
			646	ApoE-/- RLNs	0.00617236
			647	ApoE-/- RLNs	0
			648	ApoE-/- RLNs	0.0123442
			649	ApoE-/- RLNs	0.0122661
			650	ApoE-/- RLNs	0
			651	ApoE-/- RLNs	0
			652	ApoE-/- RLNs	0.00617236
			653	ApoE-/- RLNs	0
			654	ApoE-/- RLNs	0.00617236
			655	ApoE-/- RLNs	0.00617236
			656	ApoE-/- RLNs	0.0122661
			657	ApoE-/- RLNs	0.0362252
			658	ApoE-/- RLNs	0.0122661
			659	ApoE-/- RLNs	0.0242117
			660	ApoE-/- RLNs	0.00617236
			661	ApoE-/- RLNs	0.00617236
			662	ApoE-/- RLNs	0.0123442
			663	ApoE-/- RLNs	0.0122661
			664	ApoE-/- RLNs	0.018437
			665	ApoE-/- RLNs	0.0122661
			666	ApoE-/- RLNs	0.0122661
			667	ApoE-/- RLNs	0
			668	ApoE-/- RLNs	0.0122661
			669	ApoE-/- RLNs	0
			670	ApoE-/- RLNs	0.00617236
			671	ApoE-/- RLNs	0
			672	ApoE-/- RLNs	0.00617236
			673	ApoE-/- RLNs	0.00617236
			674	ApoE-/- RLNs	0
			675	ApoE-/- RLNs	0.00617236
			676	ApoE-/- RLNs	0.00617236
			677	ApoE-/- RLNs	0.00617236
			678	ApoE-/- RLNs	0.0122661
			679	ApoE-/- RLNs	0
			680	ApoE-/- RLNs	0
			681	ApoE-/- RLNs	0
			682	ApoE-/- RLNs	0.0122661
			683	ApoE-/- RLNs	0.0122661
			684	ApoE-/- RLNs	0.0122661
			685	ApoE-/- RLNs	0.00617236
			686	ApoE-/- RLNs	0.00617236
			687	ApoE-/- RLNs	0
			688	ApoE-/- RLNs	0
			689	ApoE-/- RLNs	0
			690	ApoE-/- RLNs	0.00617236
			691	ApoE-/- RLNs	0.018437
			692	ApoE-/- RLNs	0.0242117
			693	ApoE-/- RLNs	0
			694	ApoE-/- RLNs	0
			695	ApoE-/- RLNs	0.0122661
			696	ApoE-/- RLNs	0.0122661
			697	ApoE-/- RLNs	0.0122661
			698	ApoE-/- RLNs	0.0122661
			699	ApoE-/- RLNs	0
			700	ApoE-/- RLNs	0
			701	ApoE-/- RLNs	0
			702	ApoE-/- RLNs	0.0122661
			703	ApoE-/- RLNs	0.00617236
			704	ApoE-/- RLNs	0.00617236
			705	ApoE-/- RLNs	0
			706	ApoE-/- RLNs	0
			707	ApoE-/- RLNs	0
			708	ApoE-/- RLNs	0.0122661
			709	ApoE-/- RLNs	0.018437
			710	ApoE-/- RLNs	0.018437
			711	ApoE-/- RLNs	0.0122661
			712	ApoE-/- RLNs	0
			713	ApoE-/- RLNs	0.00617236
			714	ApoE-/- RLNs	0.0185156
			715	ApoE-/- RLNs	0.00617236
			716	ApoE-/- RLNs	0.0122661
			717	ApoE-/- RLNs	0
			718	ApoE-/- RLNs	0
			719	ApoE-/- RLNs	0.00617236
			720	ApoE-/- RLNs	0.00617236
			721	ApoE-/- RLNs	0
			722	ApoE-/- RLNs	0.0122661
			723	ApoE-/- RLNs	0.00617236
			724	ApoE-/- RLNs	0
			725	ApoE-/- RLNs	0.00617236
			726	ApoE-/- RLNs	0.0122661
			727	ApoE-/- RLNs	0.00617236
			728	ApoE-/- RLNs	0
			729	ApoE-/- RLNs	0
			730	ApoE-/- RLNs	0
			731	ApoE-/- RLNs	0.018437
			732	ApoE-/- RLNs	0.00617236
			733	ApoE-/- RLNs	0.0123442
			734	ApoE-/- RLNs	0
			735	ApoE-/- RLNs	0.0122661
			736	ApoE-/- RLNs	0.00617236
			737	ApoE-/- RLNs	0
			738	ApoE-/- RLNs	0.0122661
			739	ApoE-/- RLNs	0.0122661
			740	ApoE-/- RLNs	0.030379
			741	ApoE-/- RLNs	0.0122661
			742	ApoE-/- RLNs	0.00617236
			743	ApoE-/- RLNs	0.00617236
			744	ApoE-/- RLNs	0
			745	ApoE-/- RLNs	0.00617236
			746	ApoE-/- RLNs	0.0306179
			747	ApoE-/- RLNs	0.00617236
			748	ApoE-/- RLNs	0.0122661
			749	ApoE-/- RLNs	0.0122661
			750	ApoE-/- RLNs	0
			751	ApoE-/- RLNs	0.0122661
			752	ApoE-/- RLNs	0
			753	ApoE-/- RLNs	0.018437
			754	ApoE-/- RLNs	0
			755	ApoE-/- RLNs	0.0122661
			756	ApoE-/- RLNs	0.0122661
			757	ApoE-/- RLNs	0
			758	ApoE-/- RLNs	0.00617236
			759	ApoE-/- RLNs	0
			760	ApoE-/- RLNs	0
			761	ApoE-/- RLNs	0.0122661
			762	ApoE-/- RLNs	0
			763	ApoE-/- RLNs	0.0122661
			764	ApoE-/- RLNs	0.0182797
			765	ApoE-/- RLNs	0.00617236
			766	ApoE-/- RLNs	0
			767	ApoE-/- RLNs	0
			768	ApoE-/- RLNs	0
			769	ApoE-/- RLNs	0
			770	ApoE-/- RLNs	0
			771	ApoE-/- RLNs	0.0122661
			772	ApoE-/- RLNs	0.00617236
			773	ApoE-/- RLNs	0
			774	ApoE-/- RLNs	0.0305383
			775	ApoE-/- RLNs	0.0242117
			776	ApoE-/- RLNs	0
			777	ApoE-/- RLNs	0.0122661
			778	ApoE-/- RLNs	0
			779	ApoE-/- RLNs	0.0122661
			780	ApoE-/- RLNs	0
			781	ApoE-/- RLNs	0
			782	ApoE-/- RLNs	0.0122661
			783	ApoE-/- RLNs	0.0358245
			784	ApoE-/- RLNs	0
			785	ApoE-/- RLNs	0
			786	ApoE-/- RLNs	0.00617236
			787	ApoE-/- RLNs	0
			788	ApoE-/- RLNs	0
			789	ApoE-/- RLNs	0.030379
			790	ApoE-/- RLNs	0.0122661
			791	ApoE-/- RLNs	0.00617236
			792	ApoE-/- RLNs	0
			793	ApoE-/- RLNs	0
			794	ApoE-/- RLNs	0.0123442
			795	ApoE-/- RLNs	0
			796	ApoE-/- RLNs	0.0122661
			797	ApoE-/- RLNs	0.0182797
			798	ApoE-/- RLNs	0
			799	ApoE-/- RLNs	0.018437
			800	ApoE-/- RLNs	0.00617236
			801	ApoE-/- RLNs	0.0242117
			802	ApoE-/- RLNs	0.0122661
			803	ApoE-/- RLNs	0.0182797
			804	ApoE-/- RLNs	0
			805	ApoE-/- RLNs	0
			806	ApoE-/- RLNs	0
			807	ApoE-/- RLNs	0
			808	ApoE-/- RLNs	0.0122661
			809	ApoE-/- RLNs	0.0122661
			810	ApoE-/- RLNs	0.0122661
			811	ApoE-/- RLNs	0.00617236
			812	ApoE-/- RLNs	0.00617236
			813	ApoE-/- RLNs	0.00617236
			814	ApoE-/- RLNs	0.0122661
			815	ApoE-/- RLNs	0
			816	ApoE-/- RLNs	0
			817	ApoE-/- RLNs	0
			818	ApoE-/- RLNs	0.018437
			819	ApoE-/- RLNs	0.00617236
			820	ApoE-/- RLNs	0
			821	ApoE-/- RLNs	0.0122661
			822	ApoE-/- RLNs	0.00617236
			823	ApoE-/- RLNs	0
			824	ApoE-/- RLNs	0
			825	ApoE-/- RLNs	0
			826	ApoE-/- RLNs	0
			827	ApoE-/- RLNs	0
			828	ApoE-/- RLNs	0
			829	ApoE-/- RLNs	0
			830	ApoE-/- RLNs	0.018437
			831	ApoE-/- RLNs	0.0182797
			832	ApoE-/- RLNs	0.0122661
			833	ApoE-/- RLNs	0.00617236
			834	ApoE-/- RLNs	0
			835	ApoE-/- RLNs	0.00617236
			836	ApoE-/- RLNs	0
			837	ApoE-/- RLNs	0.00617236
			838	ApoE-/- RLNs	0
			839	ApoE-/- RLNs	0
			840	ApoE-/- RLNs	0
			841	ApoE-/- RLNs	0.0122661
			842	ApoE-/- RLNs	0.00617236
			843	ApoE-/- RLNs	0.0122661
			844	ApoE-/- RLNs	0.00617236
			845	ApoE-/- RLNs	0
			846	ApoE-/- RLNs	0.0122661
			847	ApoE-/- RLNs	0
			848	ApoE-/- RLNs	0.0122661
			849	ApoE-/- RLNs	0.00617236
			850	ApoE-/- RLNs	0
			851	ApoE-/- RLNs	0.00617236
			852	ApoE-/- RLNs	0
			853	ApoE-/- RLNs	0.00617236
			854	ApoE-/- RLNs	0.0182797
			855	ApoE-/- RLNs	0.00617236
			856	ApoE-/- RLNs	0.0182797
			857	ApoE-/- RLNs	0
			858	ApoE-/- RLNs	0.00617236
			859	ApoE-/- RLNs	0.00617236
			860	ApoE-/- RLNs	0
			861	ApoE-/- RLNs	0
			862	ApoE-/- RLNs	0
			863	ApoE-/- RLNs	0
			864	ApoE-/- RLNs	0.0122661
			865	ApoE-/- RLNs	0.00617236
			866	ApoE-/- RLNs	0.0122661
			867	ApoE-/- RLNs	0.0122661
			868	ApoE-/- RLNs	0
			869	ApoE-/- RLNs	0.00617236
			870	ApoE-/- RLNs	0.0122661
			871	ApoE-/- RLNs	0.0122661
			872	ApoE-/- RLNs	0
			873	ApoE-/- RLNs	0.018437
			874	ApoE-/- RLNs	0.00617236
			875	ApoE-/- RLNs	0.00617236
			876	ApoE-/- RLNs	0.00617236
			877	ApoE-/- RLNs	0.0182797
			878	ApoE-/- RLNs	0.00617236
			879	ApoE-/- RLNs	0.0300605
			880	ApoE-/- RLNs	0.018437
			881	ApoE-/- RLNs	0
			882	ApoE-/- RLNs	0.00617236
			883	ApoE-/- RLNs	0
			884	ApoE-/- RLNs	0.00617236
			885	ApoE-/- RLNs	0
			886	ApoE-/- RLNs	0.00617236
			887	ApoE-/- RLNs	0.0122661
			888	ApoE-/- RLNs	0.0122661
			889	ApoE-/- RLNs	0
			890	ApoE-/- RLNs	0
			891	ApoE-/- RLNs	0.00617236
			892	ApoE-/- RLNs	0.00617236
			893	ApoE-/- RLNs	0.00617236
			894	ApoE-/- RLNs	0.0122661
			895	ApoE-/- RLNs	0
			896	ApoE-/- RLNs	0.0122661
			897	ApoE-/- RLNs	0.0244491
			898	ApoE-/- RLNs	0
			899	ApoE-/- RLNs	0.0123442
			900	ApoE-/- RLNs	0.00617236
			901	ApoE-/- RLNs	0.00617236
			902	ApoE-/- RLNs	0.00617236
			903	ApoE-/- RLNs	0.00617236
			904	ApoE-/- RLNs	0.0122661
			905	ApoE-/- RLNs	0
			906	ApoE-/- RLNs	0.0244491
			907	ApoE-/- RLNs	0.0122661
			908	ApoE-/- RLNs	0.00617236
			909	ApoE-/- RLNs	0.00617236
			910	ApoE-/- RLNs	0
			911	ApoE-/- RLNs	0.00617236
			912	ApoE-/- RLNs	0.00617236
			913	ApoE-/- RLNs	0.0123442
			914	ApoE-/- RLNs	0
			915	ApoE-/- RLNs	0.00617236
			916	ApoE-/- RLNs	0.0122661
			917	ApoE-/- RLNs	0.00617236
			918	ApoE-/- RLNs	0.00617236
			919	ApoE-/- RLNs	0.0122661
			920	ApoE-/- RLNs	0.00617236
			921	ApoE-/- RLNs	0.00617236
			922	ApoE-/- RLNs	0
			923	ApoE-/- RLNs	0
			924	ApoE-/- RLNs	0.0122661
			925	ApoE-/- RLNs	0.0122661
			926	ApoE-/- RLNs	0.00617236
			927	ApoE-/- RLNs	0.00617236
			928	ApoE-/- RLNs	0.030379
			929	ApoE-/- RLNs	0
			930	ApoE-/- RLNs	0.0242117
			931	ApoE-/- RLNs	0.0123442
			932	ApoE-/- RLNs	0.00617236
			933	ApoE-/- RLNs	0
			934	ApoE-/- RLNs	0.00617236
			935	ApoE-/- RLNs	0.0122661
			936	ApoE-/- RLNs	0.0122661
			937	ApoE-/- RLNs	0
			938	ApoE-/- RLNs	0.0242117
			939	ApoE-/- RLNs	0.0122661
			940	ApoE-/- RLNs	0.0122661
			941	ApoE-/- RLNs	0.0122661
			942	ApoE-/- RLNs	0.00617236
			943	ApoE-/- RLNs	0.0122661
			944	ApoE-/- RLNs	0
			945	ApoE-/- RLNs	0.0182797
			946	ApoE-/- RLNs	0
			947	ApoE-/- RLNs	0.0242117
			948	ApoE-/- RLNs	0
			949	ApoE-/- RLNs	0.0122661
			950	ApoE-/- RLNs	0.0182797
			951	ApoE-/- RLNs	0.00617236
			952	ApoE-/- RLNs	0.0122661
			953	ApoE-/- RLNs	0.0182797
			954	ApoE-/- RLNs	0.00617236
			955	ApoE-/- RLNs	0.0122661
			956	ApoE-/- RLNs	0.00617236
			957	ApoE-/- RLNs	0
			958	ApoE-/- RLNs	0.00617236
			959	ApoE-/- RLNs	0.00617236
			960	ApoE-/- RLNs	0.0306179
			961	ApoE-/- RLNs	0.0122661
			962	ApoE-/- RLNs	0
			963	ApoE-/- RLNs	0
			964	ApoE-/- RLNs	0
			965	ApoE-/- RLNs	0.00617236
			966	ApoE-/- RLNs	0.00617236
			967	ApoE-/- RLNs	0.00617236
			968	ApoE-/- RLNs	0.00617236
			969	ApoE-/- RLNs	0.0244491
			970	ApoE-/- RLNs	0.0182797
			971	ApoE-/- RLNs	0.0122661
			972	ApoE-/- RLNs	0.00617236
			973	ApoE-/- RLNs	0
			974	ApoE-/- RLNs	0.0182797
			975	ApoE-/- RLNs	0
			976	ApoE-/- RLNs	0
			977	ApoE-/- RLNs	0.0122661
			978	ApoE-/- RLNs	0.0123442
			979	ApoE-/- RLNs	0.0122661
			980	ApoE-/- RLNs	0.0123442
			981	ApoE-/- RLNs	0.00617236
			982	ApoE-/- RLNs	0.018437
			983	ApoE-/- RLNs	0.0122661
			984	ApoE-/- RLNs	0
			985	ApoE-/- RLNs	0.00617236
			986	ApoE-/- RLNs	0.00617236
			987	ApoE-/- RLNs	0.00617236
			988	ApoE-/- RLNs	0
			989	ApoE-/- RLNs	0.0122661
			990	ApoE-/- RLNs	0.0122661
			991	ApoE-/- RLNs	0.00617236
			992	ApoE-/- RLNs	0.00617236
			993	ApoE-/- RLNs	0.0122661
			994	ApoE-/- RLNs	0.0122661
			995	ApoE-/- RLNs	0
			996	ApoE-/- RLNs	0.00617236
			997	ApoE-/- RLNs	0.00617236
			998	ApoE-/- RLNs	0.0123442
			999	ApoE-/- RLNs	0.0122661
[truncated: 2,001 more rows]

## Sheet: Extended Data Fig.4d
						Tissue	Shannon entropy
					1	WT RLNs	7.33092
					2	WT RLNs	7.31849
					3	WT RLNs	7.31849
					4	WT RLNs	7.33092
					5	WT RLNs	7.33092
					6	WT RLNs	7.33092
					7	WT RLNs	7.31849
					8	WT RLNs	7.31849
					9	WT RLNs	7.30607
					10	WT RLNs	7.30607
					11	WT RLNs	7.31849
					12	WT RLNs	7.31849
					13	WT RLNs	7.33092
					14	WT RLNs	7.33092
					15	WT RLNs	7.33092
					16	WT RLNs	7.31849
					17	WT RLNs	7.27185
					18	WT RLNs	7.33092
					19	WT RLNs	7.31849
					20	WT RLNs	7.30607
					21	WT RLNs	7.31849
					22	WT RLNs	7.33092
					23	WT RLNs	7.31849
					24	WT RLNs	7.28896
					25	WT RLNs	7.29365
					26	WT RLNs	7.33092
					27	WT RLNs	7.30607
					28	WT RLNs	7.31849
					29	WT RLNs	7.33092
					30	WT RLNs	7.30138
					31	WT RLNs	7.33092
					32	WT RLNs	7.31849
					33	WT RLNs	7.33092
					34	WT RLNs	7.33092
					35	WT RLNs	7.33092
					36	WT RLNs	7.30138
					37	WT RLNs	7.27654
					38	WT RLNs	7.31849
					39	WT RLNs	7.33092
					40	WT RLNs	7.30607
					41	WT RLNs	7.33092
					42	WT RLNs	7.30607
					43	WT RLNs	7.30607
					44	WT RLNs	7.30607
					45	WT RLNs	7.30607
					46	WT RLNs	7.31849
					47	WT RLNs	7.33092
					48	WT RLNs	7.33092
					49	WT RLNs	7.33092
					50	WT RLNs	7.33092
					51	WT RLNs	7.31849
					52	WT RLNs	7.33092
					53	WT RLNs	7.33092
					54	WT RLNs	7.33092
					55	WT RLNs	7.33092
					56	WT RLNs	7.30607
					57	WT RLNs	7.30138
					58	WT RLNs	7.33092
					59	WT RLNs	7.30607
					60	WT RLNs	7.33092
					61	WT RLNs	7.33092
					62	WT RLNs	7.33092
					63	WT RLNs	7.31849
					64	WT RLNs	7.30138
					65	WT RLNs	7.31849
					66	WT RLNs	7.33092
					67	WT RLNs	7.33092
					68	WT RLNs	7.31849
					69	WT RLNs	7.31849
					70	WT RLNs	7.30607
					71	WT RLNs	7.33092
					72	WT RLNs	7.30607
					73	WT RLNs	7.30138
					74	WT RLNs	7.30607
					75	WT RLNs	7.30607
					76	WT RLNs	7.33092
					77	WT RLNs	7.31849
					78	WT RLNs	7.31849
					79	WT RLNs	7.33092
					80	WT RLNs	7.28896
					81	WT RLNs	7.30607
					82	WT RLNs	7.26881
					83	WT RLNs	7.33092
					84	WT RLNs	7.33092
					85	WT RLNs	7.30607
					86	WT RLNs	7.33092
					87	WT RLNs	7.31849
					88	WT RLNs	7.33092
					89	WT RLNs	7.31849
					90	WT RLNs	7.30607
					91	WT RLNs	7.33092
					92	WT RLNs	7.33092
					93	WT RLNs	7.33092
					94	WT RLNs	7.26881
					95	WT RLNs	7.31849
					96	WT RLNs	7.31849
					97	WT RLNs	7.33092
					98	WT RLNs	7.33092
					99	WT RLNs	7.33092
					100	WT RLNs	7.31849
					101	WT RLNs	7.33092
					102	WT RLNs	7.31849
					103	WT RLNs	7.30138
					104	WT RLNs	7.30607
					105	WT RLNs	7.33092
					106	WT RLNs	7.31849
					107	WT RLNs	7.28896
					108	WT RLNs	7.33092
					109	WT RLNs	7.31849
					110	WT RLNs	7.33092
					111	WT RLNs	7.31849
					112	WT RLNs	7.31849
					113	WT RLNs	7.31849
					114	WT RLNs	7.30607
					115	WT RLNs	7.28123
					116	WT RLNs	7.31849
					117	WT RLNs	7.33092
					118	WT RLNs	7.33092
					119	WT RLNs	7.31849
					120	WT RLNs	7.33092
					121	WT RLNs	7.31849
					122	WT RLNs	7.33092
					123	WT RLNs	7.33092
					124	WT RLNs	7.31849
					125	WT RLNs	7.33092
					126	WT RLNs	7.31849
					127	WT RLNs	7.27185
					128	WT RLNs	7.33092
					129	WT RLNs	7.33092
					130	WT RLNs	7.31849
					131	WT RLNs	7.31849
					132	WT RLNs	7.31849
					133	WT RLNs	7.33092
					134	WT RLNs	7.31849
					135	WT RLNs	7.31849
					136	WT RLNs	7.31849
					137	WT RLNs	7.28896
					138	WT RLNs	7.33092
					139	WT RLNs	7.30607
					140	WT RLNs	7.30607
					141	WT RLNs	7.31849
					142	WT RLNs	7.31849
					143	WT RLNs	7.30607
					144	WT RLNs	7.31849
					145	WT RLNs	7.33092
					146	WT RLNs	7.28123
					147	WT RLNs	7.31849
					148	WT RLNs	7.33092
					149	WT RLNs	7.33092
					150	WT RLNs	7.30138
					151	WT RLNs	7.33092
					152	WT RLNs	7.33092
					153	WT RLNs	7.33092
					154	WT RLNs	7.30138
					155	WT RLNs	7.33092
					156	WT RLNs	7.30607
					157	WT RLNs	7.31849
					158	WT RLNs	7.31849
					159	WT RLNs	7.30607
					160	WT RLNs	7.33092
					161	WT RLNs	7.31849
					162	WT RLNs	7.33092
					163	WT RLNs	7.30138
					164	WT RLNs	7.31849
					165	WT RLNs	7.33092
					166	WT RLNs	7.33092
					167	WT RLNs	7.33092
					168	WT RLNs	7.33092
					169	WT RLNs	7.33092
					170	WT RLNs	7.33092
					171	WT RLNs	7.33092
					172	WT RLNs	7.31849
					173	WT RLNs	7.30607
					174	WT RLNs	7.29365
					175	WT RLNs	7.28123
					176	WT RLNs	7.31849
					177	WT RLNs	7.30607
					178	WT RLNs	7.31849
					179	WT RLNs	7.31849
					180	WT RLNs	7.31849
					181	WT RLNs	7.29365
					182	WT RLNs	7.31849
					183	WT RLNs	7.33092
					184	WT RLNs	7.28123
					185	WT RLNs	7.30607
					186	WT RLNs	7.30607
					187	WT RLNs	7.30607
					188	WT RLNs	7.33092
					189	WT RLNs	7.30607
					190	WT RLNs	7.33092
					191	WT RLNs	7.33092
					192	WT RLNs	7.33092
					193	WT RLNs	7.31849
					194	WT RLNs	7.31849
					195	WT RLNs	7.31849
					196	WT RLNs	7.33092
					197	WT RLNs	7.31849
					198	WT RLNs	7.33092
					199	WT RLNs	7.27654
					200	WT RLNs	7.33092
					201	WT RLNs	7.31849
					202	WT RLNs	7.31849
					203	WT RLNs	7.33092
					204	WT RLNs	7.31849
					205	WT RLNs	7.30138
					206	WT RLNs	7.33092
					207	WT RLNs	7.33092
					208	WT RLNs	7.33092
					209	WT RLNs	7.31849
					210	WT RLNs	7.33092
					211	WT RLNs	7.31849
					212	WT RLNs	7.31849
					213	WT RLNs	7.31849
					214	WT RLNs	7.33092
					215	WT RLNs	7.33092
					216	WT RLNs	7.33092
					217	WT RLNs	7.31849
					218	WT RLNs	7.33092
					219	WT RLNs	7.33092
					220	WT RLNs	7.33092
					221	WT RLNs	7.33092
					222	WT RLNs	7.33092
					223	WT RLNs	7.30138
					224	WT RLNs	7.27654
					225	WT RLNs	7.30607
					226	WT RLNs	7.33092
					227	WT RLNs	7.31849
					228	WT RLNs	7.33092
					229	WT RLNs	7.33092
					230	WT RLNs	7.29365
					231	WT RLNs	7.31849
					232	WT RLNs	7.31849
					233	WT RLNs	7.29365
					234	WT RLNs	7.33092
					235	WT RLNs	7.30607
					236	WT RLNs	7.30607
					237	WT RLNs	7.31849
					238	WT RLNs	7.31849
					239	WT RLNs	7.31849
					240	WT RLNs	7.33092
					241	WT RLNs	7.30607
					242	WT RLNs	7.30607
					243	WT RLNs	7.31849
					244	WT RLNs	7.33092
					245	WT RLNs	7.31849
					246	WT RLNs	7.33092
					247	WT RLNs	7.31849
					248	WT RLNs	7.33092
					249	WT RLNs	7.33092
					250	WT RLNs	7.33092
					251	WT RLNs	7.33092
					252	WT RLNs	7.33092
					253	WT RLNs	7.31849
					254	WT RLNs	7.30607
					255	WT RLNs	7.31849
					256	WT RLNs	7.30138
					257	WT RLNs	7.31849
					258	WT RLNs	7.33092
					259	WT RLNs	7.33092
					260	WT RLNs	7.33092
					261	WT RLNs	7.33092
					262	WT RLNs	7.33092
					263	WT RLNs	7.33092
					264	WT RLNs	7.31849
					265	WT RLNs	7.33092
					266	WT RLNs	7.31849
					267	WT RLNs	7.33092
					268	WT RLNs	7.33092
					269	WT RLNs	7.33092
					270	WT RLNs	7.30607
					271	WT RLNs	7.33092
					272	WT RLNs	7.33092
					273	WT RLNs	7.26412
					274	WT RLNs	7.33092
					275	WT RLNs	7.30607
					276	WT RLNs	7.33092
					277	WT RLNs	7.31849
					278	WT RLNs	7.27654
					279	WT RLNs	7.31849
					280	WT RLNs	7.28896
					281	WT RLNs	7.31849
					282	WT RLNs	7.33092
					283	WT RLNs	7.33092
					284	WT RLNs	7.30138
					285	WT RLNs	7.33092
					286	WT RLNs	7.31849
					287	WT RLNs	7.33092
					288	WT RLNs	7.33092
					289	WT RLNs	7.33092
					290	WT RLNs	7.31849
					291	WT RLNs	7.31849
					292	WT RLNs	7.33092
					293	WT RLNs	7.31849
					294	WT RLNs	7.33092
					295	WT RLNs	7.33092
					296	WT RLNs	7.31849
					297	WT RLNs	7.31849
					298	WT RLNs	7.33092
					299	WT RLNs	7.31849
					300	WT RLNs	7.31849
					301	WT RLNs	7.33092
					302	WT RLNs	7.33092
					303	WT RLNs	7.30607
					304	WT RLNs	7.31849
					305	WT RLNs	7.31849
					306	WT RLNs	7.33092
					307	WT RLNs	7.33092
					308	WT RLNs	7.33092
					309	WT RLNs	7.30607
					310	WT RLNs	7.31849
					311	WT RLNs	7.31849
					312	WT RLNs	7.30607
					313	WT RLNs	7.31849
					314	WT RLNs	7.33092
					315	WT RLNs	7.33092
					316	WT RLNs	7.31849
					317	WT RLNs	7.33092
					318	WT RLNs	7.31849
					319	WT RLNs	7.31849
					320	WT RLNs	7.33092
					321	WT RLNs	7.31849
					322	WT RLNs	7.31849
					323	WT RLNs	7.30138
					324	WT RLNs	7.28896
					325	WT RLNs	7.33092
					326	WT RLNs	7.33092
					327	WT RLNs	7.29365
					328	WT RLNs	7.30138
					329	WT RLNs	7.33092
					330	WT RLNs	7.30607
					331	WT RLNs	7.33092
					332	WT RLNs	7.33092
					333	WT RLNs	7.28123
					334	WT RLNs	7.33092
					335	WT RLNs	7.31849
					336	WT RLNs	7.33092
					337	WT RLNs	7.33092
					338	WT RLNs	7.33092
					339	WT RLNs	7.30607
					340	WT RLNs	7.30138
					341	WT RLNs	7.31849
					342	WT RLNs	7.33092
					343	WT RLNs	7.30607
					344	WT RLNs	7.31849
					345	WT RLNs	7.33092
					346	WT RLNs	7.31849
					347	WT RLNs	7.33092
					348	WT RLNs	7.27654
					349	WT RLNs	7.33092
					350	WT RLNs	7.31849
					351	WT RLNs	7.30607
					352	WT RLNs	7.33092
					353	WT RLNs	7.33092
					354	WT RLNs	7.33092
					355	WT RLNs	7.33092
					356	WT RLNs	7.33092
					357	WT RLNs	7.31849
					358	WT RLNs	7.30138
					359	WT RLNs	7.30607
					360	WT RLNs	7.30607
					361	WT RLNs	7.31849
					362	WT RLNs	7.31849
					363	WT RLNs	7.33092
					364	WT RLNs	7.33092
					365	WT RLNs	7.33092
					366	WT RLNs	7.33092
					367	WT RLNs	7.33092
					368	WT RLNs	7.30607
					369	WT RLNs	7.33092
					370	WT RLNs	7.30607
					371	WT RLNs	7.33092
					372	WT RLNs	7.31849
					373	WT RLNs	7.31849
					374	WT RLNs	7.30607
					375	WT RLNs	7.30607
					376	WT RLNs	7.33092
					377	WT RLNs	7.31849
					378	WT RLNs	7.33092
					379	WT RLNs	7.30607
					380	WT RLNs	7.30607
					381	WT RLNs	7.33092
					382	WT RLNs	7.33092
					383	WT RLNs	7.33092
					384	WT RLNs	7.31849
					385	WT RLNs	7.33092
					386	WT RLNs	7.33092
					387	WT RLNs	7.31849
					388	WT RLNs	7.33092
					389	WT RLNs	7.30607
					390	WT RLNs	7.30607
					391	WT RLNs	7.33092
					392	WT RLNs	7.31849
					393	WT RLNs	7.33092
					394	WT RLNs	7.33092
					395	WT RLNs	7.33092
					396	WT RLNs	7.33092
					397	WT RLNs	7.33092
					398	WT RLNs	7.31849
					399	WT RLNs	7.31849
					400	WT RLNs	7.33092
					401	WT RLNs	7.31849
					402	WT RLNs	7.31849
					403	WT RLNs	7.33092
					404	WT RLNs	7.33092
					405	WT RLNs	7.33092
					406	WT RLNs	7.30607
					407	WT RLNs	7.31849
					408	WT RLNs	7.31849
					409	WT RLNs	7.33092
					410	WT RLNs	7.30607
					411	WT RLNs	7.33092
					412	WT RLNs	7.31849
					413	WT RLNs	7.30607
					414	WT RLNs	7.31849
					415	WT RLNs	7.33092
					416	WT RLNs	7.30138
					417	WT RLNs	7.31849
					418	WT RLNs	7.31849
					419	WT RLNs	7.33092
					420	WT RLNs	7.33092
					421	WT RLNs	7.33092
					422	WT RLNs	7.33092
					423	WT RLNs	7.33092
					424	WT RLNs	7.30607
					425	WT RLNs	7.33092
					426	WT RLNs	7.29365
					427	WT RLNs	7.31849
					428	WT RLNs	7.31849
					429	WT RLNs	7.33092
					430	WT RLNs	7.30607
					431	WT RLNs	7.31849
					432	WT RLNs	7.33092
					433	WT RLNs	7.31849
					434	WT RLNs	7.30607
					435	WT RLNs	7.33092
					436	WT RLNs	7.33092
					437	WT RLNs	7.30607
					438	WT RLNs	7.31849
					439	WT RLNs	7.31849
					440	WT RLNs	7.30607
					441	WT RLNs	7.31849
					442	WT RLNs	7.33092
					443	WT RLNs	7.31849
					444	WT RLNs	7.31849
					445	WT RLNs	7.31849
					446	WT RLNs	7.33092
					447	WT RLNs	7.31849
					448	WT RLNs	7.33092
					449	WT RLNs	7.33092
					450	WT RLNs	7.33092
					451	WT RLNs	7.29365
					452	WT RLNs	7.31849
					453	WT RLNs	7.31849
					454	WT RLNs	7.31849
					455	WT RLNs	7.31849
					456	WT RLNs	7.33092
					457	WT RLNs	7.31849
					458	WT RLNs	7.31849
					459	WT RLNs	7.31849
					460	WT RLNs	7.31849
					461	WT RLNs	7.31849
					462	WT RLNs	7.31849
					463	WT RLNs	7.33092
					464	WT RLNs	7.26881
					465	WT RLNs	7.33092
					466	WT RLNs	7.30607
					467	WT RLNs	7.33092
					468	WT RLNs	7.33092
					469	WT RLNs	7.33092
					470	WT RLNs	7.33092
					471	WT RLNs	7.31849
					472	WT RLNs	7.31849
					473	WT RLNs	7.31849
					474	WT RLNs	7.33092
					475	WT RLNs	7.27654
					476	WT RLNs	7.31849
					477	WT RLNs	7.28896
					478	WT RLNs	7.33092
					479	WT RLNs	7.31849
					480	WT RLNs	7.33092
					481	WT RLNs	7.31849
					482	WT RLNs	7.33092
					483	WT RLNs	7.33092
					484	WT RLNs	7.33092
					485	WT RLNs	7.33092
					486	WT RLNs	7.33092
					487	WT RLNs	7.31849
					488	WT RLNs	7.30607
					489	WT RLNs	7.31849
					490	WT RLNs	7.31849
					491	WT RLNs	7.33092
					492	WT RLNs	7.31849
					493	WT RLNs	7.33092
					494	WT RLNs	7.33092
					495	WT RLNs	7.30607
					496	WT RLNs	7.31849
					497	WT RLNs	7.31849
					498	WT RLNs	7.27654
					499	WT RLNs	7.33092
					500	WT RLNs	7.33092
					501	WT RLNs	7.33092
					502	WT RLNs	7.31849
					503	WT RLNs	7.31849
					504	WT RLNs	7.30607
					505	WT RLNs	7.33092
					506	WT RLNs	7.31849
					507	WT RLNs	7.33092
					508	WT RLNs	7.33092
					509	WT RLNs	7.33092
					510	WT RLNs	7.31849
					511	WT RLNs	7.31849
					512	WT RLNs	7.31849
					513	WT RLNs	7.31849
					514	WT RLNs	7.31849
					515	WT RLNs	7.30607
					516	WT RLNs	7.29365
					517	WT RLNs	7.33092
					518	WT RLNs	7.33092
					519	WT RLNs	7.33092
					520	WT RLNs	7.30607
					521	WT RLNs	7.33092
					522	WT RLNs	7.33092
					523	WT RLNs	7.33092
					524	WT RLNs	7.30138
					525	WT RLNs	7.33092
					526	WT RLNs	7.31849
					527	WT RLNs	7.31849
					528	WT RLNs	7.31849
					529	WT RLNs	7.33092
					530	WT RLNs	7.33092
					531	WT RLNs	7.31849
					532	WT RLNs	7.33092
					533	WT RLNs	7.30607
					534	WT RLNs	7.31849
					535	WT RLNs	7.33092
					536	WT RLNs	7.28896
					537	WT RLNs	7.33092
					538	WT RLNs	7.33092
					539	WT RLNs	7.31849
					540	WT RLNs	7.28896
					541	WT RLNs	7.31849
					542	WT RLNs	7.33092
					543	WT RLNs	7.31849
					544	WT RLNs	7.30138
					545	WT RLNs	7.31849
					546	WT RLNs	7.31849
					547	WT RLNs	7.31849
					548	WT RLNs	7.31849
					549	WT RLNs	7.33092
					550	WT RLNs	7.31849
					551	WT RLNs	7.26881
					552	WT RLNs	7.31849
					553	WT RLNs	7.30607
					554	WT RLNs	7.25169
					555	WT RLNs	7.31849
					556	WT RLNs	7.31849
					557	WT RLNs	7.31849
					558	WT RLNs	7.33092
					559	WT RLNs	7.33092
					560	WT RLNs	7.33092
					561	WT RLNs	7.31849
					562	WT RLNs	7.31849
					563	WT RLNs	7.33092
					564	WT RLNs	7.31849
					565	WT RLNs	7.31849
					566	WT RLNs	7.33092
					567	WT RLNs	7.31849
					568	WT RLNs	7.28896
					569	WT RLNs	7.33092
					570	WT RLNs	7.33092
					571	WT RLNs	7.30607
					572	WT RLNs	7.31849
					573	WT RLNs	7.33092
					574	WT RLNs	7.31849
					575	WT RLNs	7.28896
					576	WT RLNs	7.33092
					577	WT RLNs	7.30607
					578	WT RLNs	7.33092
					579	WT RLNs	7.31849
					580	WT RLNs	7.33092
					581	WT RLNs	7.30607
					582	WT RLNs	7.31849
					583	WT RLNs	7.33092
					584	WT RLNs	7.33092
					585	WT RLNs	7.33092
					586	WT RLNs	7.33092
					587	WT RLNs	7.30607
					588	WT RLNs	7.31849
					589	WT RLNs	7.31849
					590	WT RLNs	7.29365
					591	WT RLNs	7.33092
					592	WT RLNs	7.31849
					593	WT RLNs	7.31849
					594	WT RLNs	7.33092
					595	WT RLNs	7.33092
					596	WT RLNs	7.30138
					597	WT RLNs	7.29365
					598	WT RLNs	7.33092
					599	WT RLNs	7.33092
					600	WT RLNs	7.27654
					601	WT RLNs	7.31849
					602	WT RLNs	7.30607
					603	WT RLNs	7.28896
					604	WT RLNs	7.31849
					605	WT RLNs	7.33092
					606	WT RLNs	7.30607
					607	WT RLNs	7.29365
					608	WT RLNs	7.30607
					609	WT RLNs	7.33092
					610	WT RLNs	7.33092
					611	WT RLNs	7.30607
					612	WT RLNs	7.33092
					613	WT RLNs	7.31849
					614	WT RLNs	7.31849
					615	WT RLNs	7.30138
					616	WT RLNs	7.33092
					617	WT RLNs	7.33092
					618	WT RLNs	7.30607
					619	WT RLNs	7.31849
					620	WT RLNs	7.33092
					621	WT RLNs	7.33092
					622	WT RLNs	7.31849
					623	WT RLNs	7.33092
					624	WT RLNs	7.31849
					625	WT RLNs	7.33092
					626	WT RLNs	7.31849
					627	WT RLNs	7.30607
					628	WT RLNs	7.31849
					629	WT RLNs	7.33092
					630	WT RLNs	7.33092
					631	WT RLNs	7.30607
					632	WT RLNs	7.33092
					633	WT RLNs	7.33092
					634	WT RLNs	7.31849
					635	WT RLNs	7.31849
					636	WT RLNs	7.33092
					637	WT RLNs	7.33092
					638	WT RLNs	7.31849
					639	WT RLNs	7.33092
					640	WT RLNs	7.33092
					641	WT RLNs	7.31849
					642	WT RLNs	7.33092
					643	WT RLNs	7.30138
					644	WT RLNs	7.31849
					645	WT RLNs	7.33092
					646	WT RLNs	7.31849
					647	WT RLNs	7.31849
					648	WT RLNs	7.33092
					649	WT RLNs	7.33092
					650	WT RLNs	7.30607
					651	WT RLNs	7.33092
					652	WT RLNs	7.33092
					653	WT RLNs	7.31849
					654	WT RLNs	7.33092
					655	WT RLNs	7.33092
					656	WT RLNs	7.33092
					657	WT RLNs	7.33092
					658	WT RLNs	7.33092
					659	WT RLNs	7.33092
					660	WT RLNs	7.33092
					661	WT RLNs	7.33092
					662	WT RLNs	7.31849
					663	WT RLNs	7.33092
					664	WT RLNs	7.33092
					665	WT RLNs	7.31849
					666	WT RLNs	7.33092
					667	WT RLNs	7.33092
					668	WT RLNs	7.30607
					669	WT RLNs	7.30138
					670	WT RLNs	7.33092
					671	WT RLNs	7.33092
					672	WT RLNs	7.33092
					673	WT RLNs	7.29365
					674	WT RLNs	7.31849
					675	WT RLNs	7.30138
					676	WT RLNs	7.31849
					677	WT RLNs	7.31849
					678	WT RLNs	7.33092
					679	WT RLNs	7.33092
					680	WT RLNs	7.31849
					681	WT RLNs	7.31849
					682	WT RLNs	7.33092
					683	WT RLNs	7.30607
					684	WT RLNs	7.33092
					685	WT RLNs	7.31849
					686	WT RLNs	7.31849
					687	WT RLNs	7.33092
					688	WT RLNs	7.33092
					689	WT RLNs	7.31849
					690	WT RLNs	7.31849
					691	WT RLNs	7.33092
					692	WT RLNs	7.33092
					693	WT RLNs	7.30607
					694	WT RLNs	7.31849
					695	WT RLNs	7.33092
					696	WT RLNs	7.31849
					697	WT RLNs	7.31849
					698	WT RLNs	7.30607
					699	WT RLNs	7.33092
					700	WT RLNs	7.31849
					701	WT RLNs	7.30607
					702	WT RLNs	7.31849
					703	WT RLNs	7.33092
					704	WT RLNs	7.31849
					705	WT RLNs	7.30607
					706	WT RLNs	7.30607
					707	WT RLNs	7.33092
					708	WT RLNs	7.33092
					709	WT RLNs	7.30607
					710	WT RLNs	7.30138
					711	WT RLNs	7.31849
					712	WT RLNs	7.33092
					713	WT RLNs	7.30607
					714	WT RLNs	7.33092
					715	WT RLNs	7.31849
					716	WT RLNs	7.33092
					717	WT RLNs	7.31849
					718	WT RLNs	7.30607
					719	WT RLNs	7.30607
					720	WT RLNs	7.33092
					721	WT RLNs	7.33092
					722	WT RLNs	7.30607
					723	WT RLNs	7.31849
					724	WT RLNs	7.33092
					725	WT RLNs	7.30607
					726	WT RLNs	7.31849
					727	WT RLNs	7.30138
					728	WT RLNs	7.30138
					729	WT RLNs	7.33092
					730	WT RLNs	7.30138
					731	WT RLNs	7.31849
					732	WT RLNs	7.31849
					733	WT RLNs	7.31849
					734	WT RLNs	7.33092
					735	WT RLNs	7.30607
					736	WT RLNs	7.31849
					737	WT RLNs	7.30138
					738	WT RLNs	7.33092
					739	WT RLNs	7.26881
					740	WT RLNs	7.33092
					741	WT RLNs	7.33092
					742	WT RLNs	7.33092
					743	WT RLNs	7.30607
					744	WT RLNs	7.31849
					745	WT RLNs	7.31849
					746	WT RLNs	7.33092
					747	WT RLNs	7.31849
					748	WT RLNs	7.31849
					749	WT RLNs	7.30607
					750	WT RLNs	7.31849
					751	WT RLNs	7.31849
					752	WT RLNs	7.33092
					753	WT RLNs	7.33092
					754	WT RLNs	7.31849
					755	WT RLNs	7.31849
					756	WT RLNs	7.33092
					757	WT RLNs	7.31849
					758	WT RLNs	7.28896
					759	WT RLNs	7.31849
					760	WT RLNs	7.30138
					761	WT RLNs	7.31849
					762	WT RLNs	7.33092
					763	WT RLNs	7.33092
					764	WT RLNs	7.33092
					765	WT RLNs	7.31849
					766	WT RLNs	7.28896
					767	WT RLNs	7.31849
					768	WT RLNs	7.30607
					769	WT RLNs	7.31849
					770	WT RLNs	7.31849
					771	WT RLNs	7.30607
					772	WT RLNs	7.33092
					773	WT RLNs	7.31849
					774	WT RLNs	7.31849
					775	WT RLNs	7.30607
					776	WT RLNs	7.31849
					777	WT RLNs	7.30138
					778	WT RLNs	7.33092
					779	WT RLNs	7.33092
					780	WT RLNs	7.31849
					781	WT RLNs	7.31849
					782	WT RLNs	7.28896
					783	WT RLNs	7.33092
					784	WT RLNs	7.30138
					785	WT RLNs	7.29365
					786	WT RLNs	7.30607
					787	WT RLNs	7.33092
					788	WT RLNs	7.31849
					789	WT RLNs	7.33092
					790	WT RLNs	7.33092
					791	WT RLNs	7.30138
					792	WT RLNs	7.31849
					793	WT RLNs	7.33092
					794	WT RLNs	7.31849
					795	WT RLNs	7.33092
					796	WT RLNs	7.33092
					797	WT RLNs	7.33092
					798	WT RLNs	7.31849
					799	WT RLNs	7.31849
					800	WT RLNs	7.33092
					801	WT RLNs	7.30607
					802	WT RLNs	7.28123
					803	WT RLNs	7.31849
					804	WT RLNs	7.31849
					805	WT RLNs	7.33092
					806	WT RLNs	7.33092
					807	WT RLNs	7.31849
					808	WT RLNs	7.31849
					809	WT RLNs	7.31849
					810	WT RLNs	7.33092
					811	WT RLNs	7.31849
					812	WT RLNs	7.33092
					813	WT RLNs	7.31849
					814	WT RLNs	7.33092
					815	WT RLNs	7.33092
					816	WT RLNs	7.31849
					817	WT RLNs	7.31849
					818	WT RLNs	7.31849
					819	WT RLNs	7.30138
					820	WT RLNs	7.31849
					821	WT RLNs	7.31849
					822	WT RLNs	7.33092
					823	WT RLNs	7.31849
					824	WT RLNs	7.33092
					825	WT RLNs	7.33092
					826	WT RLNs	7.31849
					827	WT RLNs	7.33092
					828	WT RLNs	7.31849
					829	WT RLNs	7.31849
					830	WT RLNs	7.33092
					831	WT RLNs	7.30607
					832	WT RLNs	7.31849
					833	WT RLNs	7.31849
					834	WT RLNs	7.28896
					835	WT RLNs	7.31849
					836	WT RLNs	7.31849
					837	WT RLNs	7.33092
					838	WT RLNs	7.33092
					839	WT RLNs	7.33092
					840	WT RLNs	7.33092
					841	WT RLNs	7.30607
					842	WT RLNs	7.33092
					843	WT RLNs	7.33092
					844	WT RLNs	7.28896
					845	WT RLNs	7.33092
					846	WT RLNs	7.31849
					847	WT RLNs	7.33092
					848	WT RLNs	7.33092
					849	WT RLNs	7.31849
					850	WT RLNs	7.33092
					851	WT RLNs	7.33092
					852	WT RLNs	7.30607
					853	WT RLNs	7.31849
					854	WT RLNs	7.33092
					855	WT RLNs	7.31849
					856	WT RLNs	7.31849
					857	WT RLNs	7.33092
					858	WT RLNs	7.31849
					859	WT RLNs	7.33092
					860	WT RLNs	7.31849
					861	WT RLNs	7.30607
					862	WT RLNs	7.30138
					863	WT RLNs	7.31849
					864	WT RLNs	7.33092
					865	WT RLNs	7.33092
					866	WT RLNs	7.33092
					867	WT RLNs	7.30607
					868	WT RLNs	7.33092
					869	WT RLNs	7.33092
					870	WT RLNs	7.31849
					871	WT RLNs	7.33092
					872	WT RLNs	7.30607
					873	WT RLNs	7.31849
					874	WT RLNs	7.30138
					875	WT RLNs	7.30138
					876	WT RLNs	7.33092
					877	WT RLNs	7.33092
					878	WT RLNs	7.33092
					879	WT RLNs	7.31849
					880	WT RLNs	7.31849
					881	WT RLNs	7.28896
					882	WT RLNs	7.31849
					883	WT RLNs	7.31849
					884	WT RLNs	7.31849
					885	WT RLNs	7.31849
					886	WT RLNs	7.31849
					887	WT RLNs	7.33092
					888	WT RLNs	7.33092
					889	WT RLNs	7.33092
					890	WT RLNs	7.28896
					891	WT RLNs	7.33092
					892	WT RLNs	7.33092
					893	WT RLNs	7.30138
					894	WT RLNs	7.31849
					895	WT RLNs	7.33092
					896	WT RLNs	7.33092
					897	WT RLNs	7.33092
					898	WT RLNs	7.33092
					899	WT RLNs	7.33092
					900	WT RLNs	7.33092
					901	WT RLNs	7.31849
					902	WT RLNs	7.31849
					903	WT RLNs	7.31849
					904	WT RLNs	7.31849
					905	WT RLNs	7.30607
					906	WT RLNs	7.33092
					907	WT RLNs	7.33092
					908	WT RLNs	7.30607
					909	WT RLNs	7.30607
					910	WT RLNs	7.33092
					911	WT RLNs	7.28896
					912	WT RLNs	7.33092
					913	WT RLNs	7.33092
					914	WT RLNs	7.33092
					915	WT RLNs	7.31849
					916	WT RLNs	7.31849
					917	WT RLNs	7.31849
					918	WT RLNs	7.31849
					919	WT RLNs	7.30138
					920	WT RLNs	7.33092
					921	WT RLNs	7.31849
					922	WT RLNs	7.33092
					923	WT RLNs	7.28896
					924	WT RLNs	7.33092
					925	WT RLNs	7.28896
					926	WT RLNs	7.27654
					927	WT RLNs	7.31849
					928	WT RLNs	7.31849
					929	WT RLNs	7.33092
					930	WT RLNs	7.31849
					931	WT RLNs	7.33092
					932	WT RLNs	7.28896
					933	WT RLNs	7.33092
					934	WT RLNs	7.33092
					935	WT RLNs	7.27654
					936	WT RLNs	7.33092
					937	WT RLNs	7.31849
					938	WT RLNs	7.33092
					939	WT RLNs	7.30138
					940	WT RLNs	7.31849
					941	WT RLNs	7.31849
					942	WT RLNs	7.30607
					943	WT RLNs	7.31849
					944	WT RLNs	7.31849
					945	WT RLNs	7.33092
					946	WT RLNs	7.33092
					947	WT RLNs	7.30138
					948	WT RLNs	7.29365
					949	WT RLNs	7.30607
					950	WT RLNs	7.31849
					951	WT RLNs	7.29365
					952	WT RLNs	7.33092
					953	WT RLNs	7.33092
					954	WT RLNs	7.31849
					955	WT RLNs	7.30607
					956	WT RLNs	7.31849
					957	WT RLNs	7.33092
					958	WT RLNs	7.33092
					959	WT RLNs	7.33092
					960	WT RLNs	7.31849
					961	WT RLNs	7.30607
					962	WT RLNs	7.30607
					963	WT RLNs	7.33092
					964	WT RLNs	7.33092
					965	WT RLNs	7.33092
					966	WT RLNs	7.33092
					967	WT RLNs	7.31849
					968	WT RLNs	7.30607
					969	WT RLNs	7.31849
					970	WT RLNs	7.33092
					971	WT RLNs	7.33092
					972	WT RLNs	7.33092
					973	WT RLNs	7.33092
					974	WT RLNs	7.29365
					975	WT RLNs	7.33092
					976	WT RLNs	7.33092
					977	WT RLNs	7.33092
					978	WT RLNs	7.31849
					979	WT RLNs	7.30607
					980	WT RLNs	7.31849
					981	WT RLNs	7.30607
					982	WT RLNs	7.31849
					983	WT RLNs	7.33092
					984	WT RLNs	7.31849
					985	WT RLNs	7.33092
					986	WT RLNs	7.30138
					987	WT RLNs	7.30607
					988	WT RLNs	7.30607
					989	WT RLNs	7.33092
					990	WT RLNs	7.33092
					991	WT RLNs	7.30138
					992	WT RLNs	7.33092
					993	WT RLNs	7.31849
					994	WT RLNs	7.30607
					995	WT RLNs	7.30607
					996	WT RLNs	7.27654
					997	WT RLNs	7.31849
					998	WT RLNs	7.31849
					999	WT RLNs	7.31849
					1000	WT RLNs	7.31849
					1	ApoE-/- RLNs	7.30607
					2	ApoE-/- RLNs	7.31849
					3	ApoE-/- RLNs	7.31849
					4	ApoE-/- RLNs	7.30138
					5	ApoE-/- RLNs	7.31849
					6	ApoE-/- RLNs	7.30607
					7	ApoE-/- RLNs	7.33092
					8	ApoE-/- RLNs	7.31849
					9	ApoE-/- RLNs	7.30607
					10	ApoE-/- RLNs	7.31849
					11	ApoE-/- RLNs	7.31849
					12	ApoE-/- RLNs	7.30607
					13	ApoE-/- RLNs	7.31849
					14	ApoE-/- RLNs	7.33092
					15	ApoE-/- RLNs	7.33092
					16	ApoE-/- RLNs	7.28123
					17	ApoE-/- RLNs	7.33092
					18	ApoE-/- RLNs	7.31849
					19	ApoE-/- RLNs	7.30138
					20	ApoE-/- RLNs	7.33092
					21	ApoE-/- RLNs	7.33092
					22	ApoE-/- RLNs	7.30138
					23	ApoE-/- RLNs	7.30607
					24	ApoE-/- RLNs	7.33092
					25	ApoE-/- RLNs	7.33092
					26	ApoE-/- RLNs	7.31849
					27	ApoE-/- RLNs	7.31849
					28	ApoE-/- RLNs	7.31849
					29	ApoE-/- RLNs	7.28896
					30	ApoE-/- RLNs	7.33092
					31	ApoE-/- RLNs	7.31849
					32	ApoE-/- RLNs	7.31849
					33	ApoE-/- RLNs	7.31849
					34	ApoE-/- RLNs	7.28896
					35	ApoE-/- RLNs	7.33092
					36	ApoE-/- RLNs	7.29365
					37	ApoE-/- RLNs	7.31849
					38	ApoE-/- RLNs	7.31849
					39	ApoE-/- RLNs	7.28123
					40	ApoE-/- RLNs	7.33092
					41	ApoE-/- RLNs	7.33092
					42	ApoE-/- RLNs	7.30607
					43	ApoE-/- RLNs	7.33092
					44	ApoE-/- RLNs	7.31849
					45	ApoE-/- RLNs	7.28123
					46	ApoE-/- RLNs	7.31849
					47	ApoE-/- RLNs	7.30607
					48	ApoE-/- RLNs	7.31849
					49	ApoE-/- RLNs	7.33092
					50	ApoE-/- RLNs	7.31849
					51	ApoE-/- RLNs	7.31849
					52	ApoE-/- RLNs	7.31849
					53	ApoE-/- RLNs	7.33092
					54	ApoE-/- RLNs	7.33092
					55	ApoE-/- RLNs	7.33092
					56	ApoE-/- RLNs	7.28123
					57	ApoE-/- RLNs	7.33092
					58	ApoE-/- RLNs	7.31849
					59	ApoE-/- RLNs	7.29365
					60	ApoE-/- RLNs	7.30607
					61	ApoE-/- RLNs	7.31849
					62	ApoE-/- RLNs	7.27654
					63	ApoE-/- RLNs	7.31849
					64	ApoE-/- RLNs	7.31849
					65	ApoE-/- RLNs	7.31849
					66	ApoE-/- RLNs	7.31849
					67	ApoE-/- RLNs	7.31849
					68	ApoE-/- RLNs	7.31849
					69	ApoE-/- RLNs	7.29365
					70	ApoE-/- RLNs	7.31849
					71	ApoE-/- RLNs	7.30607
					72	ApoE-/- RLNs	7.31849
					73	ApoE-/- RLNs	7.33092
					74	ApoE-/- RLNs	7.30607
					75	ApoE-/- RLNs	7.33092
					76	ApoE-/- RLNs	7.33092
					77	ApoE-/- RLNs	7.33092
					78	ApoE-/- RLNs	7.29365
					79	ApoE-/- RLNs	7.30607
					80	ApoE-/- RLNs	7.33092
					81	ApoE-/- RLNs	7.28123
					82	ApoE-/- RLNs	7.29365
					83	ApoE-/- RLNs	7.33092
					84	ApoE-/- RLNs	7.33092
					85	ApoE-/- RLNs	7.29365
					86	ApoE-/- RLNs	7.31849
					87	ApoE-/- RLNs	7.29365
					88	ApoE-/- RLNs	7.31849
					89	ApoE-/- RLNs	7.26412
					90	ApoE-/- RLNs	7.33092
					91	ApoE-/- RLNs	7.31849
					92	ApoE-/- RLNs	7.33092
					93	ApoE-/- RLNs	7.33092
					94	ApoE-/- RLNs	7.33092
					95	ApoE-/- RLNs	7.31849
					96	ApoE-/- RLNs	7.30607
					97	ApoE-/- RLNs	7.31849
					98	ApoE-/- RLNs	7.31849
					99	ApoE-/- RLNs	7.31849
					100	ApoE-/- RLNs	7.31849
					101	ApoE-/- RLNs	7.31849
					102	ApoE-/- RLNs	7.31849
					103	ApoE-/- RLNs	7.31849
					104	ApoE-/- RLNs	7.31849
					105	ApoE-/- RLNs	7.28123
					106	ApoE-/- RLNs	7.33092
					107	ApoE-/- RLNs	7.30607
					108	ApoE-/- RLNs	7.26881
					109	ApoE-/- RLNs	7.33092
					110	ApoE-/- RLNs	7.33092
					111	ApoE-/- RLNs	7.33092
					112	ApoE-/- RLNs	7.27654
					113	ApoE-/- RLNs	7.33092
					114	ApoE-/- RLNs	7.33092
					115	ApoE-/- RLNs	7.31849
					116	ApoE-/- RLNs	7.31849
					117	ApoE-/- RLNs	7.30607
					118	ApoE-/- RLNs	7.31849
					119	ApoE-/- RLNs	7.31849
					120	ApoE-/- RLNs	7.31849
					121	ApoE-/- RLNs	7.31849
					122	ApoE-/- RLNs	7.33092
					123	ApoE-/- RLNs	7.33092
					124	ApoE-/- RLNs	7.30138
					125	ApoE-/- RLNs	7.33092
					126	ApoE-/- RLNs	7.31849
					127	ApoE-/- RLNs	7.30607
					128	ApoE-/- RLNs	7.31849
					129	ApoE-/- RLNs	7.30607
					130	ApoE-/- RLNs	7.31849
					131	ApoE-/- RLNs	7.31849
					132	ApoE-/- RLNs	7.31849
					133	ApoE-/- RLNs	7.29365
					134	ApoE-/- RLNs	7.31849
					135	ApoE-/- RLNs	7.30607
					136	ApoE-/- RLNs	7.33092
					137	ApoE-/- RLNs	7.31849
					138	ApoE-/- RLNs	7.31849
					139	ApoE-/- RLNs	7.31849
					140	ApoE-/- RLNs	7.31849
					141	ApoE-/- RLNs	7.28123
					142	ApoE-/- RLNs	7.27654
					143	ApoE-/- RLNs	7.30607
					144	ApoE-/- RLNs	7.33092
					145	ApoE-/- RLNs	7.33092
					146	ApoE-/- RLNs	7.31849
					147	ApoE-/- RLNs	7.31849
					148	ApoE-/- RLNs	7.30607
					149	ApoE-/- RLNs	7.31849
					150	ApoE-/- RLNs	7.29365
					151	ApoE-/- RLNs	7.29365
					152	ApoE-/- RLNs	7.31849
					153	ApoE-/- RLNs	7.30607
					154	ApoE-/- RLNs	7.31849
					155	ApoE-/- RLNs	7.28896
					156	ApoE-/- RLNs	7.33092
					157	ApoE-/- RLNs	7.31849
					158	ApoE-/- RLNs	7.31849
					159	ApoE-/- RLNs	7.33092
					160	ApoE-/- RLNs	7.31849
					161	ApoE-/- RLNs	7.31849
					162	ApoE-/- RLNs	7.29365
					163	ApoE-/- RLNs	7.31849
					164	ApoE-/- RLNs	7.31849
					165	ApoE-/- RLNs	7.30607
					166	ApoE-/- RLNs	7.28896
					167	ApoE-/- RLNs	7.29365
					168	ApoE-/- RLNs	7.30607
					169	ApoE-/- RLNs	7.31849
					170	ApoE-/- RLNs	7.31849
					171	ApoE-/- RLNs	7.30607
					172	ApoE-/- RLNs	7.31849
					173	ApoE-/- RLNs	7.31849
					174	ApoE-/- RLNs	7.29365
					175	ApoE-/- RLNs	7.31849
					176	ApoE-/- RLNs	7.33092
					177	ApoE-/- RLNs	7.31849
					178	ApoE-/- RLNs	7.31849
					179	ApoE-/- RLNs	7.31849
					180	ApoE-/- RLNs	7.30607
					181	ApoE-/- RLNs	7.30607
					182	ApoE-/- RLNs	7.30607
					183	ApoE-/- RLNs	7.28123
					184	ApoE-/- RLNs	7.30607
					185	ApoE-/- RLNs	7.31849
					186	ApoE-/- RLNs	7.30607
					187	ApoE-/- RLNs	7.33092
					188	ApoE-/- RLNs	7.30607
					189	ApoE-/- RLNs	7.31849
					190	ApoE-/- RLNs	7.31849
					191	ApoE-/- RLNs	7.30607
					192	ApoE-/- RLNs	7.31849
					193	ApoE-/- RLNs	7.30607
					194	ApoE-/- RLNs	7.28896
					195	ApoE-/- RLNs	7.29365
					196	ApoE-/- RLNs	7.30607
					197	ApoE-/- RLNs	7.33092
					198	ApoE-/- RLNs	7.28896
					199	ApoE-/- RLNs	7.29365
					200	ApoE-/- RLNs	7.29365
					201	ApoE-/- RLNs	7.31849
					202	ApoE-/- RLNs	7.33092
					203	ApoE-/- RLNs	7.30607
					204	ApoE-/- RLNs	7.33092
					205	ApoE-/- RLNs	7.31849
					206	ApoE-/- RLNs	7.31849
					207	ApoE-/- RLNs	7.33092
					208	ApoE-/- RLNs	7.29365
					209	ApoE-/- RLNs	7.31849
					210	ApoE-/- RLNs	7.31849
					211	ApoE-/- RLNs	7.30607
					212	ApoE-/- RLNs	7.27654
					213	ApoE-/- RLNs	7.30607
					214	ApoE-/- RLNs	7.31849
					215	ApoE-/- RLNs	7.33092
					216	ApoE-/- RLNs	7.31849
					217	ApoE-/- RLNs	7.33092
					218	ApoE-/- RLNs	7.33092
					219	ApoE-/- RLNs	7.31849
					220	ApoE-/- RLNs	7.33092
					221	ApoE-/- RLNs	7.31849
					222	ApoE-/- RLNs	7.33092
					223	ApoE-/- RLNs	7.31849
					224	ApoE-/- RLNs	7.31849
					225	ApoE-/- RLNs	7.31849
					226	ApoE-/- RLNs	7.31849
					227	ApoE-/- RLNs	7.31849
					228	ApoE-/- RLNs	7.30138
					229	ApoE-/- RLNs	7.33092
					230	ApoE-/- RLNs	7.33092
					231	ApoE-/- RLNs	7.33092
					232	ApoE-/- RLNs	7.33092
					233	ApoE-/- RLNs	7.33092
					234	ApoE-/- RLNs	7.33092
					235	ApoE-/- RLNs	7.28123
					236	ApoE-/- RLNs	7.30138
					237	ApoE-/- RLNs	7.33092
					238	ApoE-/- RLNs	7.30607
					239	ApoE-/- RLNs	7.27654
					240	ApoE-/- RLNs	7.33092
					241	ApoE-/- RLNs	7.31849
					242	ApoE-/- RLNs	7.30607
					243	ApoE-/- RLNs	7.30607
					244	ApoE-/- RLNs	7.30607
					245	ApoE-/- RLNs	7.33092
					246	ApoE-/- RLNs	7.30607
					247	ApoE-/- RLNs	7.31849
					248	ApoE-/- RLNs	7.28123
					249	ApoE-/- RLNs	7.31849
					250	ApoE-/- RLNs	7.33092
					251	ApoE-/- RLNs	7.31849
					252	ApoE-/- RLNs	7.33092
					253	ApoE-/- RLNs	7.33092
					254	ApoE-/- RLNs	7.29365
					255	ApoE-/- RLNs	7.31849
					256	ApoE-/- RLNs	7.31849
					257	ApoE-/- RLNs	7.31849
					258	ApoE-/- RLNs	7.30607
					259	ApoE-/- RLNs	7.30607
					260	ApoE-/- RLNs	7.31849
					261	ApoE-/- RLNs	7.29365
					262	ApoE-/- RLNs	7.26412
					263	ApoE-/- RLNs	7.31849
					264	ApoE-/- RLNs	7.33092
					265	ApoE-/- RLNs	7.29365
					266	ApoE-/- RLNs	7.29365
					267	ApoE-/- RLNs	7.31849
					268	ApoE-/- RLNs	7.31849
					269	ApoE-/- RLNs	7.31849
					270	ApoE-/- RLNs	7.33092
					271	ApoE-/- RLNs	7.28123
					272	ApoE-/- RLNs	7.31849
					273	ApoE-/- RLNs	7.30607
					274	ApoE-/- RLNs	7.31849
					275	ApoE-/- RLNs	7.33092
					276	ApoE-/- RLNs	7.33092
					277	ApoE-/- RLNs	7.29365
					278	ApoE-/- RLNs	7.33092
					279	ApoE-/- RLNs	7.31849
					280	ApoE-/- RLNs	7.33092
					281	ApoE-/- RLNs	7.30607
					282	ApoE-/- RLNs	7.33092
					283	ApoE-/- RLNs	7.33092
					284	ApoE-/- RLNs	7.31849
					285	ApoE-/- RLNs	7.30607
					286	ApoE-/- RLNs	7.30138
					287	ApoE-/- RLNs	7.30607
					288	ApoE-/- RLNs	7.33092
					289	ApoE-/- RLNs	7.33092
					290	ApoE-/- RLNs	7.29365
					291	ApoE-/- RLNs	7.27654
					292	ApoE-/- RLNs	7.33092
					293	ApoE-/- RLNs	7.33092
					294	ApoE-/- RLNs	7.33092
					295	ApoE-/- RLNs	7.30607
					296	ApoE-/- RLNs	7.33092
					297	ApoE-/- RLNs	7.33092
					298	ApoE-/- RLNs	7.31849
					299	ApoE-/- RLNs	7.31849
					300	ApoE-/- RLNs	7.31849
					301	ApoE-/- RLNs	7.30607
					302	ApoE-/- RLNs	7.31849
					303	ApoE-/- RLNs	7.31849
					304	ApoE-/- RLNs	7.29365
					305	ApoE-/- RLNs	7.33092
					306	ApoE-/- RLNs	7.29365
					307	ApoE-/- RLNs	7.28896
					308	ApoE-/- RLNs	7.33092
					309	ApoE-/- RLNs	7.33092
					310	ApoE-/- RLNs	7.33092
					311	ApoE-/- RLNs	7.31849
					312	ApoE-/- RLNs	7.29365
					313	ApoE-/- RLNs	7.33092
					314	ApoE-/- RLNs	7.31849
					315	ApoE-/- RLNs	7.30607
					316	ApoE-/- RLNs	7.31849
					317	ApoE-/- RLNs	7.31849
					318	ApoE-/- RLNs	7.33092
					319	ApoE-/- RLNs	7.29365
					320	ApoE-/- RLNs	7.30607
					321	ApoE-/- RLNs	7.31849
					322	ApoE-/- RLNs	7.29365
					323	ApoE-/- RLNs	7.31849
					324	ApoE-/- RLNs	7.30138
					325	ApoE-/- RLNs	7.31849
					326	ApoE-/- RLNs	7.31849
					327	ApoE-/- RLNs	7.28123
					328	ApoE-/- RLNs	7.33092
					329	ApoE-/- RLNs	7.33092
					330	ApoE-/- RLNs	7.33092
					331	ApoE-/- RLNs	7.33092
					332	ApoE-/- RLNs	7.31849
					333	ApoE-/- RLNs	7.27654
					334	ApoE-/- RLNs	7.30607
					335	ApoE-/- RLNs	7.31849
					336	ApoE-/- RLNs	7.33092
					337	ApoE-/- RLNs	7.31849
					338	ApoE-/- RLNs	7.33092
					339	ApoE-/- RLNs	7.30607
					340	ApoE-/- RLNs	7.31849
					341	ApoE-/- RLNs	7.31849
					342	ApoE-/- RLNs	7.33092
					343	ApoE-/- RLNs	7.29365
					344	ApoE-/- RLNs	7.33092
					345	ApoE-/- RLNs	7.28896
					346	ApoE-/- RLNs	7.30138
					347	ApoE-/- RLNs	7.30607
					348	ApoE-/- RLNs	7.30607
					349	ApoE-/- RLNs	7.31849
					350	ApoE-/- RLNs	7.33092
					351	ApoE-/- RLNs	7.31849
					352	ApoE-/- RLNs	7.31849
					353	ApoE-/- RLNs	7.30607
					354	ApoE-/- RLNs	7.31849
					355	ApoE-/- RLNs	7.30607
					356	ApoE-/- RLNs	7.33092
					357	ApoE-/- RLNs	7.30607
					358	ApoE-/- RLNs	7.31849
					359	ApoE-/- RLNs	7.33092
					360	ApoE-/- RLNs	7.30607
					361	ApoE-/- RLNs	7.31849
					362	ApoE-/- RLNs	7.33092
					363	ApoE-/- RLNs	7.33092
					364	ApoE-/- RLNs	7.33092
					365	ApoE-/- RLNs	7.33092
					366	ApoE-/- RLNs	7.30607
					367	ApoE-/- RLNs	7.33092
					368	ApoE-/- RLNs	7.30607
					369	ApoE-/- RLNs	7.30138
					370	ApoE-/- RLNs	7.33092
					371	ApoE-/- RLNs	7.31849
					372	ApoE-/- RLNs	7.30138
					373	ApoE-/- RLNs	7.31849
					374	ApoE-/- RLNs	7.30607
					375	ApoE-/- RLNs	7.29365
					376	ApoE-/- RLNs	7.31849
					377	ApoE-/- RLNs	7.30138
					378	ApoE-/- RLNs	7.30607
					379	ApoE-/- RLNs	7.29365
					380	ApoE-/- RLNs	7.33092
					381	ApoE-/- RLNs	7.33092
					382	ApoE-/- RLNs	7.28123
					383	ApoE-/- RLNs	7.29365
					384	ApoE-/- RLNs	7.30607
					385	ApoE-/- RLNs	7.30607
					386	ApoE-/- RLNs	7.29365
					387	ApoE-/- RLNs	7.33092
					388	ApoE-/- RLNs	7.31849
					389	ApoE-/- RLNs	7.33092
					390	ApoE-/- RLNs	7.31849
					391	ApoE-/- RLNs	7.31849
					392	ApoE-/- RLNs	7.28123
					393	ApoE-/- RLNs	7.30138
					394	ApoE-/- RLNs	7.31849
					395	ApoE-/- RLNs	7.31849
					396	ApoE-/- RLNs	7.33092
					397	ApoE-/- RLNs	7.30138
					398	ApoE-/- RLNs	7.29365
					399	ApoE-/- RLNs	7.30607
					400	ApoE-/- RLNs	7.30607
					401	ApoE-/- RLNs	7.31849
					402	ApoE-/- RLNs	7.30607
					403	ApoE-/- RLNs	7.33092
					404	ApoE-/- RLNs	7.30607
					405	ApoE-/- RLNs	7.30607
					406	ApoE-/- RLNs	7.33092
					407	ApoE-/- RLNs	7.30138
					408	ApoE-/- RLNs	7.28123
					409	ApoE-/- RLNs	7.31849
					410	ApoE-/- RLNs	7.33092
					411	ApoE-/- RLNs	7.29365
					412	ApoE-/- RLNs	7.33092
					413	ApoE-/- RLNs	7.30607
					414	ApoE-/- RLNs	7.30607
					415	ApoE-/- RLNs	7.29365
					416	ApoE-/- RLNs	7.30607
					417	ApoE-/- RLNs	7.31849
					418	ApoE-/- RLNs	7.31849
					419	ApoE-/- RLNs	7.30607
					420	ApoE-/- RLNs	7.33092
					421	ApoE-/- RLNs	7.31849
					422	ApoE-/- RLNs	7.33092
					423	ApoE-/- RLNs	7.30607
					424	ApoE-/- RLNs	7.31849
					425	ApoE-/- RLNs	7.28896
					426	ApoE-/- RLNs	7.30607
					427	ApoE-/- RLNs	7.33092
					428	ApoE-/- RLNs	7.29365
					429	ApoE-/- RLNs	7.29365
					430	ApoE-/- RLNs	7.31849
					431	ApoE-/- RLNs	7.33092
					432	ApoE-/- RLNs	7.31849
					433	ApoE-/- RLNs	7.30607
					434	ApoE-/- RLNs	7.33092
					435	ApoE-/- RLNs	7.28123
					436	ApoE-/- RLNs	7.31849
					437	ApoE-/- RLNs	7.33092
					438	ApoE-/- RLNs	7.31849
					439	ApoE-/- RLNs	7.33092
					440	ApoE-/- RLNs	7.31849
					441	ApoE-/- RLNs	7.31849
					442	ApoE-/- RLNs	7.30607
					443	ApoE-/- RLNs	7.30607
					444	ApoE-/- RLNs	7.33092
					445	ApoE-/- RLNs	7.31849
					446	ApoE-/- RLNs	7.30138
					447	ApoE-/- RLNs	7.30607
					448	ApoE-/- RLNs	7.27654
					449	ApoE-/- RLNs	7.30607
					450	ApoE-/- RLNs	7.31849
					451	ApoE-/- RLNs	7.33092
					452	ApoE-/- RLNs	7.31849
					453	ApoE-/- RLNs	7.30607
					454	ApoE-/- RLNs	7.33092
					455	ApoE-/- RLNs	7.30607
					456	ApoE-/- RLNs	7.33092
					457	ApoE-/- RLNs	7.33092
					458	ApoE-/- RLNs	7.31849
					459	ApoE-/- RLNs	7.30607
					460	ApoE-/- RLNs	7.31849
					461	ApoE-/- RLNs	7.31849
					462	ApoE-/- RLNs	7.33092
					463	ApoE-/- RLNs	7.31849
					464	ApoE-/- RLNs	7.33092
					465	ApoE-/- RLNs	7.31849
					466	ApoE-/- RLNs	7.33092
					467	ApoE-/- RLNs	7.31849
					468	ApoE-/- RLNs	7.31849
					469	ApoE-/- RLNs	7.33092
					470	ApoE-/- RLNs	7.33092
					471	ApoE-/- RLNs	7.31849
					472	ApoE-/- RLNs	7.31849
					473	ApoE-/- RLNs	7.31849
					474	ApoE-/- RLNs	7.33092
					475	ApoE-/- RLNs	7.33092
					476	ApoE-/- RLNs	7.30607
					477	ApoE-/- RLNs	7.33092
					478	ApoE-/- RLNs	7.33092
					479	ApoE-/- RLNs	7.31849
					480	ApoE-/- RLNs	7.31849
					481	ApoE-/- RLNs	7.31849
					482	ApoE-/- RLNs	7.31849
					483	ApoE-/- RLNs	7.31849
					484	ApoE-/- RLNs	7.31849
					485	ApoE-/- RLNs	7.33092
					486	ApoE-/- RLNs	7.31849
					487	ApoE-/- RLNs	7.31849
					488	ApoE-/- RLNs	7.31849
					489	ApoE-/- RLNs	7.30607
					490	ApoE-/- RLNs	7.31849
					491	ApoE-/- RLNs	7.30607
					492	ApoE-/- RLNs	7.31849
					493	ApoE-/- RLNs	7.27654
					494	ApoE-/- RLNs	7.30607
					495	ApoE-/- RLNs	7.31849
					496	ApoE-/- RLNs	7.33092
					497	ApoE-/- RLNs	7.33092
					498	ApoE-/- RLNs	7.33092
					499	ApoE-/- RLNs	7.33092
					500	ApoE-/- RLNs	7.30607
					501	ApoE-/- RLNs	7.33092
					502	ApoE-/- RLNs	7.33092
					503	ApoE-/- RLNs	7.31849
					504	ApoE-/- RLNs	7.30607
					505	ApoE-/- RLNs	7.29365
					506	ApoE-/- RLNs	7.31849
					507	ApoE-/- RLNs	7.30607
					508	ApoE-/- RLNs	7.31849
					509	ApoE-/- RLNs	7.31849
					510	ApoE-/- RLNs	7.31849
					511	ApoE-/- RLNs	7.33092
					512	ApoE-/- RLNs	7.31849
					513	ApoE-/- RLNs	7.31849
					514	ApoE-/- RLNs	7.29365
					515	ApoE-/- RLNs	7.31849
					516	ApoE-/- RLNs	7.31849
					517	ApoE-/- RLNs	7.31849
					518	ApoE-/- RLNs	7.31849
					519	ApoE-/- RLNs	7.30607
					520	ApoE-/- RLNs	7.33092
					521	ApoE-/- RLNs	7.31849
					522	ApoE-/- RLNs	7.31849
					523	ApoE-/- RLNs	7.31849
					524	ApoE-/- RLNs	7.33092
					525	ApoE-/- RLNs	7.26881
					526	ApoE-/- RLNs	7.31849
					527	ApoE-/- RLNs	7.33092
					528	ApoE-/- RLNs	7.31849
					529	ApoE-/- RLNs	7.31849
					530	ApoE-/- RLNs	7.33092
					531	ApoE-/- RLNs	7.30138
					532	ApoE-/- RLNs	7.31849
					533	ApoE-/- RLNs	7.31849
					534	ApoE-/- RLNs	7.31849
					535	ApoE-/- RLNs	7.31849
					536	ApoE-/- RLNs	7.29365
					537	ApoE-/- RLNs	7.30607
					538	ApoE-/- RLNs	7.33092
					539	ApoE-/- RLNs	7.31849
					540	ApoE-/- RLNs	7.31849
					541	ApoE-/- RLNs	7.30607
					542	ApoE-/- RLNs	7.30607
					543	ApoE-/- RLNs	7.30607
					544	ApoE-/- RLNs	7.31849
					545	ApoE-/- RLNs	7.29365
					546	ApoE-/- RLNs	7.31849
					547	ApoE-/- RLNs	7.28896
					548	ApoE-/- RLNs	7.30138
					549	ApoE-/- RLNs	7.33092
					550	ApoE-/- RLNs	7.33092
					551	ApoE-/- RLNs	7.30607
					552	ApoE-/- RLNs	7.30607
					553	ApoE-/- RLNs	7.31849
					554	ApoE-/- RLNs	7.31849
					555	ApoE-/- RLNs	7.31849
					556	ApoE-/- RLNs	7.30607
					557	ApoE-/- RLNs	7.33092
					558	ApoE-/- RLNs	7.30607
					559	ApoE-/- RLNs	7.33092
					560	ApoE-/- RLNs	7.33092
					561	ApoE-/- RLNs	7.33092
					562	ApoE-/- RLNs	7.33092
					563	ApoE-/- RLNs	7.31849
					564	ApoE-/- RLNs	7.29365
					565	ApoE-/- RLNs	7.29365
					566	ApoE-/- RLNs	7.31849
					567	ApoE-/- RLNs	7.31849
					568	ApoE-/- RLNs	7.27654
					569	ApoE-/- RLNs	7.30607
					570	ApoE-/- RLNs	7.30607
					571	ApoE-/- RLNs	7.30607
					572	ApoE-/- RLNs	7.31849
					573	ApoE-/- RLNs	7.30607
					574	ApoE-/- RLNs	7.30607
					575	ApoE-/- RLNs	7.33092
					576	ApoE-/- RLNs	7.30138
					577	ApoE-/- RLNs	7.31849
					578	ApoE-/- RLNs	7.30138
					579	ApoE-/- RLNs	7.30607
					580	ApoE-/- RLNs	7.31849
					581	ApoE-/- RLNs	7.30607
					582	ApoE-/- RLNs	7.33092
					583	ApoE-/- RLNs	7.31849
					584	ApoE-/- RLNs	7.29365
					585	ApoE-/- RLNs	7.31849
					586	ApoE-/- RLNs	7.31849
					587	ApoE-/- RLNs	7.31849
					588	ApoE-/- RLNs	7.29365
					589	ApoE-/- RLNs	7.33092
					590	ApoE-/- RLNs	7.30607
					591	ApoE-/- RLNs	7.30607
					592	ApoE-/- RLNs	7.33092
					593	ApoE-/- RLNs	7.33092
					594	ApoE-/- RLNs	7.31849
					595	ApoE-/- RLNs	7.29365
					596	ApoE-/- RLNs	7.30607
					597	ApoE-/- RLNs	7.25169
					598	ApoE-/- RLNs	7.31849
					599	ApoE-/- RLNs	7.31849
					600	ApoE-/- RLNs	7.30607
					601	ApoE-/- RLNs	7.31849
					602	ApoE-/- RLNs	7.33092
					603	ApoE-/- RLNs	7.30607
					604	ApoE-/- RLNs	7.31849
					605	ApoE-/- RLNs	7.27654
					606	ApoE-/- RLNs	7.33092
					607	ApoE-/- RLNs	7.31849
					608	ApoE-/- RLNs	7.33092
					609	ApoE-/- RLNs	7.31849
					610	ApoE-/- RLNs	7.33092
					611	ApoE-/- RLNs	7.33092
					612	ApoE-/- RLNs	7.33092
					613	ApoE-/- RLNs	7.33092
					614	ApoE-/- RLNs	7.31849
					615	ApoE-/- RLNs	7.33092
					616	ApoE-/- RLNs	7.26412
					617	ApoE-/- RLNs	7.31849
					618	ApoE-/- RLNs	7.28123
					619	ApoE-/- RLNs	7.31849
					620	ApoE-/- RLNs	7.31849
					621	ApoE-/- RLNs	7.31849
					622	ApoE-/- RLNs	7.31849
					623	ApoE-/- RLNs	7.31849
					624	ApoE-/- RLNs	7.33092
					625	ApoE-/- RLNs	7.33092
					626	ApoE-/- RLNs	7.31849
					627	ApoE-/- RLNs	7.31849
					628	ApoE-/- RLNs	7.31849
					629	ApoE-/- RLNs	7.33092
					630	ApoE-/- RLNs	7.33092
					631	ApoE-/- RLNs	7.30607
					632	ApoE-/- RLNs	7.33092
					633	ApoE-/- RLNs	7.30607
					634	ApoE-/- RLNs	7.31849
					635	ApoE-/- RLNs	7.33092
					636	ApoE-/- RLNs	7.30138
					637	ApoE-/- RLNs	7.30607
					638	ApoE-/- RLNs	7.31849
					639	ApoE-/- RLNs	7.31849
					640	ApoE-/- RLNs	7.28896
					641	ApoE-/- RLNs	7.31849
					642	ApoE-/- RLNs	7.31849
					643	ApoE-/- RLNs	7.31849
					644	ApoE-/- RLNs	7.31849
					645	ApoE-/- RLNs	7.33092
					646	ApoE-/- RLNs	7.31849
					647	ApoE-/- RLNs	7.33092
					648	ApoE-/- RLNs	7.30138
					649	ApoE-/- RLNs	7.30607
					650	ApoE-/- RLNs	7.33092
					651	ApoE-/- RLNs	7.33092
					652	ApoE-/- RLNs	7.31849
					653	ApoE-/- RLNs	7.33092
					654	ApoE-/- RLNs	7.31849
					655	ApoE-/- RLNs	7.31849
					656	ApoE-/- RLNs	7.30607
					657	ApoE-/- RLNs	7.25169
					658	ApoE-/- RLNs	7.30607
					659	ApoE-/- RLNs	7.28123
					660	ApoE-/- RLNs	7.31849
					661	ApoE-/- RLNs	7.31849
					662	ApoE-/- RLNs	7.30138
					663	ApoE-/- RLNs	7.30607
					664	ApoE-/- RLNs	7.28896
					665	ApoE-/- RLNs	7.30607
					666	ApoE-/- RLNs	7.30607
					667	ApoE-/- RLNs	7.33092
					668	ApoE-/- RLNs	7.30607
					669	ApoE-/- RLNs	7.33092
					670	ApoE-/- RLNs	7.31849
					671	ApoE-/- RLNs	7.33092
					672	ApoE-/- RLNs	7.31849
					673	ApoE-/- RLNs	7.31849
					674	ApoE-/- RLNs	7.33092
					675	ApoE-/- RLNs	7.31849
					676	ApoE-/- RLNs	7.31849
					677	ApoE-/- RLNs	7.31849
					678	ApoE-/- RLNs	7.30607
					679	ApoE-/- RLNs	7.33092
					680	ApoE-/- RLNs	7.33092
					681	ApoE-/- RLNs	7.33092
					682	ApoE-/- RLNs	7.30607
					683	ApoE-/- RLNs	7.30607
					684	ApoE-/- RLNs	7.30607
					685	ApoE-/- RLNs	7.31849
					686	ApoE-/- RLNs	7.31849
					687	ApoE-/- RLNs	7.33092
					688	ApoE-/- RLNs	7.33092
					689	ApoE-/- RLNs	7.33092
					690	ApoE-/- RLNs	7.31849
					691	ApoE-/- RLNs	7.28896
					692	ApoE-/- RLNs	7.28123
					693	ApoE-/- RLNs	7.33092
					694	ApoE-/- RLNs	7.33092
					695	ApoE-/- RLNs	7.30607
					696	ApoE-/- RLNs	7.30607
					697	ApoE-/- RLNs	7.30607
					698	ApoE-/- RLNs	7.30607
					699	ApoE-/- RLNs	7.33092
					700	ApoE-/- RLNs	7.33092
					701	ApoE-/- RLNs	7.33092
					702	ApoE-/- RLNs	7.30607
					703	ApoE-/- RLNs	7.31849
					704	ApoE-/- RLNs	7.31849
					705	ApoE-/- RLNs	7.33092
					706	ApoE-/- RLNs	7.33092
					707	ApoE-/- RLNs	7.33092
					708	ApoE-/- RLNs	7.30607
					709	ApoE-/- RLNs	7.28896
					710	ApoE-/- RLNs	7.28896
					711	ApoE-/- RLNs	7.30607
					712	ApoE-/- RLNs	7.33092
					713	ApoE-/- RLNs	7.31849
					714	ApoE-/- RLNs	7.28123
					715	ApoE-/- RLNs	7.31849
					716	ApoE-/- RLNs	7.30607
					717	ApoE-/- RLNs	7.33092
					718	ApoE-/- RLNs	7.33092
					719	ApoE-/- RLNs	7.31849
					720	ApoE-/- RLNs	7.31849
					721	ApoE-/- RLNs	7.33092
					722	ApoE-/- RLNs	7.30607
					723	ApoE-/- RLNs	7.31849
					724	ApoE-/- RLNs	7.33092
					725	ApoE-/- RLNs	7.31849
					726	ApoE-/- RLNs	7.30607
					727	ApoE-/- RLNs	7.31849
					728	ApoE-/- RLNs	7.33092
					729	ApoE-/- RLNs	7.33092
					730	ApoE-/- RLNs	7.33092
					731	ApoE-/- RLNs	7.28896
					732	ApoE-/- RLNs	7.31849
					733	ApoE-/- RLNs	7.30138
					734	ApoE-/- RLNs	7.33092
					735	ApoE-/- RLNs	7.30607
					736	ApoE-/- RLNs	7.31849
					737	ApoE-/- RLNs	7.33092
					738	ApoE-/- RLNs	7.30607
					739	ApoE-/- RLNs	7.30607
					740	ApoE-/- RLNs	7.26412
					741	ApoE-/- RLNs	7.30607
					742	ApoE-/- RLNs	7.31849
					743	ApoE-/- RLNs	7.31849
					744	ApoE-/- RLNs	7.33092
					745	ApoE-/- RLNs	7.31849
					746	ApoE-/- RLNs	7.25638
					747	ApoE-/- RLNs	7.31849
					748	ApoE-/- RLNs	7.30607
					749	ApoE-/- RLNs	7.30607
					750	ApoE-/- RLNs	7.33092
					751	ApoE-/- RLNs	7.30607
					752	ApoE-/- RLNs	7.33092
					753	ApoE-/- RLNs	7.28896
					754	ApoE-/- RLNs	7.33092
					755	ApoE-/- RLNs	7.30607
					756	ApoE-/- RLNs	7.30607
					757	ApoE-/- RLNs	7.33092
					758	ApoE-/- RLNs	7.31849
					759	ApoE-/- RLNs	7.33092
					760	ApoE-/- RLNs	7.33092
					761	ApoE-/- RLNs	7.30607
					762	ApoE-/- RLNs	7.33092
					763	ApoE-/- RLNs	7.30607
					764	ApoE-/- RLNs	7.29365
					765	ApoE-/- RLNs	7.31849
					766	ApoE-/- RLNs	7.33092
					767	ApoE-/- RLNs	7.33092
					768	ApoE-/- RLNs	7.33092
					769	ApoE-/- RLNs	7.33092
					770	ApoE-/- RLNs	7.33092
					771	ApoE-/- RLNs	7.30607
					772	ApoE-/- RLNs	7.31849
					773	ApoE-/- RLNs	7.33092
					774	ApoE-/- RLNs	7.25943
					775	ApoE-/- RLNs	7.28123
					776	ApoE-/- RLNs	7.33092
					777	ApoE-/- RLNs	7.30607
					778	ApoE-/- RLNs	7.33092
					779	ApoE-/- RLNs	7.30607
					780	ApoE-/- RLNs	7.33092
					781	ApoE-/- RLNs	7.33092
					782	ApoE-/- RLNs	7.30607
					783	ApoE-/- RLNs	7.25638
					784	ApoE-/- RLNs	7.33092
					785	ApoE-/- RLNs	7.33092
					786	ApoE-/- RLNs	7.31849
					787	ApoE-/- RLNs	7.33092
					788	ApoE-/- RLNs	7.33092
					789	ApoE-/- RLNs	7.26412
					790	ApoE-/- RLNs	7.30607
					791	ApoE-/- RLNs	7.31849
					792	ApoE-/- RLNs	7.33092
					793	ApoE-/- RLNs	7.33092
					794	ApoE-/- RLNs	7.30138
					795	ApoE-/- RLNs	7.33092
					796	ApoE-/- RLNs	7.30607
					797	ApoE-/- RLNs	7.29365
					798	ApoE-/- RLNs	7.33092
					799	ApoE-/- RLNs	7.28896
					800	ApoE-/- RLNs	7.31849
					801	ApoE-/- RLNs	7.28123
					802	ApoE-/- RLNs	7.30607
					803	ApoE-/- RLNs	7.29365
					804	ApoE-/- RLNs	7.33092
					805	ApoE-/- RLNs	7.33092
					806	ApoE-/- RLNs	7.33092
					807	ApoE-/- RLNs	7.33092
					808	ApoE-/- RLNs	7.30607
					809	ApoE-/- RLNs	7.30607
					810	ApoE-/- RLNs	7.30607
					811	ApoE-/- RLNs	7.31849
					812	ApoE-/- RLNs	7.31849
					813	ApoE-/- RLNs	7.31849
					814	ApoE-/- RLNs	7.30607
					815	ApoE-/- RLNs	7.33092
					816	ApoE-/- RLNs	7.33092
					817	ApoE-/- RLNs	7.33092
					818	ApoE-/- RLNs	7.28896
					819	ApoE-/- RLNs	7.31849
					820	ApoE-/- RLNs	7.33092
					821	ApoE-/- RLNs	7.30607
					822	ApoE-/- RLNs	7.31849
					823	ApoE-/- RLNs	7.33092
					824	ApoE-/- RLNs	7.33092
					825	ApoE-/- RLNs	7.33092
					826	ApoE-/- RLNs	7.33092
					827	ApoE-/- RLNs	7.33092
					828	ApoE-/- RLNs	7.33092
					829	ApoE-/- RLNs	7.33092
					830	ApoE-/- RLNs	7.28896
					831	ApoE-/- RLNs	7.29365
					832	ApoE-/- RLNs	7.30607
					833	ApoE-/- RLNs	7.31849
					834	ApoE-/- RLNs	7.33092
					835	ApoE-/- RLNs	7.31849
					836	ApoE-/- RLNs	7.33092
					837	ApoE-/- RLNs	7.31849
					838	ApoE-/- RLNs	7.33092
					839	ApoE-/- RLNs	7.33092
					840	ApoE-/- RLNs	7.33092
					841	ApoE-/- RLNs	7.30607
					842	ApoE-/- RLNs	7.31849
					843	ApoE-/- RLNs	7.30607
					844	ApoE-/- RLNs	7.31849
					845	ApoE-/- RLNs	7.33092
					846	ApoE-/- RLNs	7.30607
					847	ApoE-/- RLNs	7.33092
					848	ApoE-/- RLNs	7.30607
					849	ApoE-/- RLNs	7.31849
					850	ApoE-/- RLNs	7.33092
					851	ApoE-/- RLNs	7.31849
					852	ApoE-/- RLNs	7.33092
					853	ApoE-/- RLNs	7.31849
					854	ApoE-/- RLNs	7.29365
					855	ApoE-/- RLNs	7.31849
					856	ApoE-/- RLNs	7.29365
					857	ApoE-/- RLNs	7.33092
					858	ApoE-/- RLNs	7.31849
					859	ApoE-/- RLNs	7.31849
					860	ApoE-/- RLNs	7.33092
					861	ApoE-/- RLNs	7.33092
					862	ApoE-/- RLNs	7.33092
					863	ApoE-/- RLNs	7.33092
					864	ApoE-/- RLNs	7.30607
					865	ApoE-/- RLNs	7.31849
					866	ApoE-/- RLNs	7.30607
					867	ApoE-/- RLNs	7.30607
					868	ApoE-/- RLNs	7.33092
					869	ApoE-/- RLNs	7.31849
					870	ApoE-/- RLNs	7.30607
					871	ApoE-/- RLNs	7.30607
					872	ApoE-/- RLNs	7.33092
					873	ApoE-/- RLNs	7.28896
					874	ApoE-/- RLNs	7.31849
					875	ApoE-/- RLNs	7.31849
					876	ApoE-/- RLNs	7.31849
					877	ApoE-/- RLNs	7.29365
					878	ApoE-/- RLNs	7.31849
					879	ApoE-/- RLNs	7.26881
					880	ApoE-/- RLNs	7.28896
					881	ApoE-/- RLNs	7.33092
					882	ApoE-/- RLNs	7.31849
					883	ApoE-/- RLNs	7.33092
					884	ApoE-/- RLNs	7.31849
					885	ApoE-/- RLNs	7.33092
					886	ApoE-/- RLNs	7.31849
					887	ApoE-/- RLNs	7.30607
					888	ApoE-/- RLNs	7.30607
					889	ApoE-/- RLNs	7.33092
					890	ApoE-/- RLNs	7.33092
					891	ApoE-/- RLNs	7.31849
					892	ApoE-/- RLNs	7.31849
					893	ApoE-/- RLNs	7.31849
					894	ApoE-/- RLNs	7.30607
					895	ApoE-/- RLNs	7.33092
					896	ApoE-/- RLNs	7.30607
					897	ApoE-/- RLNs	7.27654
					898	ApoE-/- RLNs	7.33092
					899	ApoE-/- RLNs	7.30138
					900	ApoE-/- RLNs	7.31849
					901	ApoE-/- RLNs	7.31849
					902	ApoE-/- RLNs	7.31849
					903	ApoE-/- RLNs	7.31849
					904	ApoE-/- RLNs	7.30607
					905	ApoE-/- RLNs	7.33092
					906	ApoE-/- RLNs	7.27654
					907	ApoE-/- RLNs	7.30607
					908	ApoE-/- RLNs	7.31849
					909	ApoE-/- RLNs	7.31849
					910	ApoE-/- RLNs	7.33092
					911	ApoE-/- RLNs	7.31849
					912	ApoE-/- RLNs	7.31849
					913	ApoE-/- RLNs	7.30138
					914	ApoE-/- RLNs	7.33092
					915	ApoE-/- RLNs	7.31849
					916	ApoE-/- RLNs	7.30607
					917	ApoE-/- RLNs	7.31849
					918	ApoE-/- RLNs	7.31849
					919	ApoE-/- RLNs	7.30607
					920	ApoE-/- RLNs	7.31849
					921	ApoE-/- RLNs	7.31849
					922	ApoE-/- RLNs	7.33092
					923	ApoE-/- RLNs	7.33092
					924	ApoE-/- RLNs	7.30607
					925	ApoE-/- RLNs	7.30607
					926	ApoE-/- RLNs	7.31849
					927	ApoE-/- RLNs	7.31849
					928	ApoE-/- RLNs	7.26412
					929	ApoE-/- RLNs	7.33092
					930	ApoE-/- RLNs	7.28123
					931	ApoE-/- RLNs	7.30138
					932	ApoE-/- RLNs	7.31849
					933	ApoE-/- RLNs	7.33092
					934	ApoE-/- RLNs	7.31849
					935	ApoE-/- RLNs	7.30607
					936	ApoE-/- RLNs	7.30607
					937	ApoE-/- RLNs	7.33092
					938	ApoE-/- RLNs	7.28123
					939	ApoE-/- RLNs	7.30607
					940	ApoE-/- RLNs	7.30607
					941	ApoE-/- RLNs	7.30607
					942	ApoE-/- RLNs	7.31849
					943	ApoE-/- RLNs	7.30607
					944	ApoE-/- RLNs	7.33092
					945	ApoE-/- RLNs	7.29365
					946	ApoE-/- RLNs	7.33092
					947	ApoE-/- RLNs	7.28123
					948	ApoE-/- RLNs	7.33092
					949	ApoE-/- RLNs	7.30607
					950	ApoE-/- RLNs	7.29365
					951	ApoE-/- RLNs	7.31849
					952	ApoE-/- RLNs	7.30607
					953	ApoE-/- RLNs	7.29365
					954	ApoE-/- RLNs	7.31849
					955	ApoE-/- RLNs	7.30607
					956	ApoE-/- RLNs	7.31849
					957	ApoE-/- RLNs	7.33092
					958	ApoE-/- RLNs	7.31849
					959	ApoE-/- RLNs	7.31849
					960	ApoE-/- RLNs	7.25638
					961	ApoE-/- RLNs	7.30607
					962	ApoE-/- RLNs	7.33092
					963	ApoE-/- RLNs	7.33092
					964	ApoE-/- RLNs	7.33092
					965	ApoE-/- RLNs	7.31849
					966	ApoE-/- RLNs	7.31849
					967	ApoE-/- RLNs	7.31849
					968	ApoE-/- RLNs	7.31849
					969	ApoE-/- RLNs	7.27654
					970	ApoE-/- RLNs	7.29365
					971	ApoE-/- RLNs	7.30607
					972	ApoE-/- RLNs	7.31849
					973	ApoE-/- RLNs	7.33092
					974	ApoE-/- RLNs	7.29365
					975	ApoE-/- RLNs	7.33092
					976	ApoE-/- RLNs	7.33092
					977	ApoE-/- RLNs	7.30607
					978	ApoE-/- RLNs	7.30138
					979	ApoE-/- RLNs	7.30607
					980	ApoE-/- RLNs	7.30138
					981	ApoE-/- RLNs	7.31849
					982	ApoE-/- RLNs	7.28896
					983	ApoE-/- RLNs	7.30607
					984	ApoE-/- RLNs	7.33092
					985	ApoE-/- RLNs	7.31849
					986	ApoE-/- RLNs	7.31849
					987	ApoE-/- RLNs	7.31849
					988	ApoE-/- RLNs	7.33092
					989	ApoE-/- RLNs	7.30607
					990	ApoE-/- RLNs	7.30607
					991	ApoE-/- RLNs	7.31849
					992	ApoE-/- RLNs	7.31849
					993	ApoE-/- RLNs	7.30607
					994	ApoE-/- RLNs	7.30607
					995	ApoE-/- RLNs	7.33092
					996	ApoE-/- RLNs	7.31849
					997	ApoE-/- RLNs	7.31849
					998	ApoE-/- RLNs	7.30138
					999	ApoE-/- RLNs	7.30607
[truncated: 2,001 more rows]
