# Supplementary material for: Pairing of single-cell RNA analysis and T cell antigen receptor profiling indicates breakdown of T cell tolerance checkpoints in atherosclerosis
Source: Nat Cardiovasc Res. Author manuscript; Available in PMC 2023 Aug 24. (PMC10448629; doi:10.1038/s44161-023-00218-w)
Supplement: Source Data Fig.1 [file NIHMS1913298-supplement-Source_Data_Fig_1.xlsx]

## Sheet: Fig.1c
					Tissue	Celltype	Count	Percentage(%)
					WT RLNs	CD8 Naïve	1518	25.9177
					WT RLNs	eTreg	813	13.8808
					WT RLNs	NKT/CD8 Tcm	654	11.1661
					WT RLNs	CD4 Naïve	825	14.0857
					WT RLNs	CD8 Tem	338	5.77087
					WT RLNs	CD8 Tcm	696	11.8832
					WT RLNs	CD4 Tem	304	5.19037
					WT RLNs	cTreg	266	4.54157
					WT RLNs	CD4 Tcm	341	5.82209
					WT RLNs	γδ T	102	1.74151
					ApoE-/- RLNs	CD8 Naïve	812	14.2381
					ApoE-/- RLNs	eTreg	1006	17.6398
					ApoE-/- RLNs	NKT/CD8 Tcm	980	17.1839
					ApoE-/- RLNs	CD4 Naïve	462	8.101
					ApoE-/- RLNs	CD8 Tem	655	11.4852
					ApoE-/- RLNs	CD8 Tcm	704	12.3444
					ApoE-/- RLNs	CD4 Tem	397	6.96125
					ApoE-/- RLNs	cTreg	352	6.17219
					ApoE-/- RLNs	CD4 Tcm	196	3.43679
					ApoE-/- RLNs	γδ T	139	2.43731
					ATLOs	CD8 Naïve	136	7.64904
					ATLOs	eTreg	310	17.4353
					ATLOs	NKT/CD8 Tcm	144	8.09899
					ATLOs	CD4 Naïve	62	3.48706
					ATLOs	CD8 Tem	386	21.7098
					ATLOs	CD8 Tcm	196	11.0236
					ATLOs	CD4 Tem	110	6.18673
					ATLOs	cTreg	119	6.69291
					ATLOs	CD4 Tcm	80	4.49944
					ATLOs	γδ T	235	13.2171
					Plaques	CD8 Naïve	11	2.38095
					Plaques	eTreg	39	8.44156
					Plaques	NKT/CD8 Tcm	42	9.09091
					Plaques	CD4 Naïve	16	3.4632
					Plaques	CD8 Tem	109	23.5931
					Plaques	CD8 Tcm	86	18.6147
					Plaques	CD4 Tem	25	5.41126
					Plaques	cTreg	34	7.35931
					Plaques	CD4 Tcm	20	4.329
					Plaques	γδ T	80	17.316

## Sheet: Fig.1f
	Tissue	Celltype	Count	Percentage(%)
	WT RLNs	CD11b+ cDC	36	12.5436
	WT RLNs	CD11c- DC	77	26.8293
	WT RLNs	CD8a+ cDC	24	8.36237
	WT RLNs	Granulocyte	8	2.78746
	WT RLNs	Lyve1+ res-like MΦ	2	0.696864
	WT RLNs	Mono/MΦ	20	6.96864
	WT RLNs	pDC	22	7.66551
	WT RLNs	Trem2high MΦ	98	34.1463
	ApoE-/- RLNs	CD11b+ cDC	50	15.5763
	ApoE-/- RLNs	CD11c- DC	54	16.8224
	ApoE-/- RLNs	CD8a+ cDC	22	6.85358
	ApoE-/- RLNs	Granulocyte	25	7.78816
	ApoE-/- RLNs	Lyve1+ res-like MΦ	3	0.934579
	ApoE-/- RLNs	Mono/MΦ	26	8.09969
	ApoE-/- RLNs	pDC	23	7.16511
	ApoE-/- RLNs	Trem2high MΦ	118	36.7601
	ATLOs	CD11b+ cDC	97	10.3191
	ATLOs	CD11c- DC	33	3.51064
	ATLOs	CD8a+ cDC	74	7.87234
	ATLOs	Granulocyte	187	19.8936
	ATLOs	Lyve1+ res-like MΦ	46	4.89362
	ATLOs	Mono/MΦ	174	18.5106
	ATLOs	pDC	36	3.82979
	ATLOs	Trem2high MΦ	293	31.1702
	Plaques	CD11b+ cDC	78	7.09091
	Plaques	CD11c- DC	45	4.09091
	Plaques	CD8a+ cDC	15	1.36364
	Plaques	Granulocyte	174	15.8182
	Plaques	Lyve1+ res-like MΦ	30	2.72727
	Plaques	Mono/MΦ	145	13.1818
	Plaques	pDC	2	0.181818
	Plaques	Trem2high MΦ	611	55.5455
