# Supplementary material for: Pairing of single-cell RNA analysis and T cell antigen receptor profiling indicates breakdown of T cell tolerance checkpoints in atherosclerosis
Source: Nat Cardiovasc Res. Author manuscript; Available in PMC 2023 Aug 24. (PMC10448629; doi:10.1038/s44161-023-00218-w)
Supplement: Source Data Extended Data Fig.10 [file NIHMS1913298-supplement-Source_Data_Extended_Data_Fig_10.xlsx]

## Sheet: Extended Data Fig.10b
			CD4 Teff/mem T-cells						Treg T-cells					Naïve T-cells					γδ T-cells
			Soure Data	Group	Count	Percentage(%)			Soure Data	Group	Count	Percentage(%)		Soure Data	Group	Count	Percentage(%)		Soure Data	Group	Count	Percentage(%)
			GSE131778	Patient 1	7	17.5			GSE131778	Patient 1	0	0		GSE131778	Patient 1	4	10		GSE131778	Patient 1	13	32.5
			GSE131778	Patient 2	104	23.0088			GSE131778	Patient 2	0	0		GSE131778	Patient 2	17	3.76106		GSE131778	Patient 2	92	20.354
			GSE131778	Patient 3	74	13.2379			GSE131778	Patient 3	0	0		GSE131778	Patient 3	50	8.94454		GSE131778	Patient 3	203	36.3148
			GSE155512	Patient 5	6	18.1818			GSE155512	Patient 5	0	0		GSE155512	Patient 5	0	0		GSE155512	Patient 5	13	39.3939
			GSE155512	Patient 6	26	9.12281			GSE155512	Patient 6	0	0		GSE155512	Patient 6	0	0		GSE155512	Patient 6	80	28.0702
			GSE155512	Patient 7	36	9.42408			GSE155512	Patient 7	1	0.26178		GSE155512	Patient 7	22	5.75916		GSE155512	Patient 7	123	32.199
			GSE155513	16W HFD ApoE-/- mice	0	0			GSE155513	16W HFD ApoE-/- mice	0	0		GSE155513	16W HFD ApoE-/- mice	3	3.40909		GSE155513	16W HFD ApoE-/- mice	40	45.4545
			GSE155513	22W HFD ApoE-/- mice	6	4.65116			GSE155513	22W HFD ApoE-/- mice	0	0		GSE155513	22W HFD ApoE-/- mice	1	0.775194		GSE155513	22W HFD ApoE-/- mice	53	41.0853
			GSE155513	8W HFD ApoE-/- mice	0	0			GSE155513	8W HFD ApoE-/- mice	0	0		GSE155513	8W HFD ApoE-/- mice	1	1.81818		GSE155513	8W HFD ApoE-/- mice	18	32.7273
			GSE155513	8W HFD Ldlr-/- mice	3	2.65487			GSE155513	8W HFD Ldlr-/- mice	0	0		GSE155513	8W HFD Ldlr-/- mice	3	2.65487		GSE155513	8W HFD Ldlr-/- mice	38	33.6283
			GSE155513	16W HFD Ldlr-/- mice	3	0.877193			GSE155513	16W HFD Ldlr-/- mice	0	0		GSE155513	16W HFD Ldlr-/- mice	7	2.04678		GSE155513	16W HFD Ldlr-/- mice	110	32.1637
			GSE155513	26W HFD Ldlr-/- mice	35	10.2041			GSE155513	26W HFD Ldlr-/- mice	5	1.45773		GSE155513	26W HFD Ldlr-/- mice	6	1.74927		GSE155513	26W HFD Ldlr-/- mice	145	42.2741
			our.data	78 W ND ApoE-/- mice	14	4.77816			our.data	78 W ND ApoE-/- mice	24	8.19113		our.data	78 W ND ApoE-/- mice	6	2.04778		our.data	78 W ND ApoE-/- mice	95	32.4232

## Sheet: Extended Data Fig.10c
				Granulocytes						DCs
				Soure Data	Group	Count	Percentage(%)			Soure Data	Group	Count	Percentage(%)
				GSE131778	Patient 1	2	1			GSE131778	Patient 1	30	15
				GSE131778	Patient 2	39	16.8103			GSE131778	Patient 2	1	0.431034
				GSE131778	Patient 3	54	4.89574			GSE131778	Patient 3	76	6.8903
				GSE131778	Patient 4	0	0			GSE131778	Patient 4	40	7.87402
				GSE155512	Patient 5	66	23.4875			GSE155512	Patient 5	6	2.13523
				GSE155512	Patient 6	151	12.2764			GSE155512	Patient 6	108	8.78049
				GSE155512	Patient 7	80	9.62696			GSE155512	Patient 7	63	7.58123
				GSE155513	16W HFD ApoE-/- mice	22	4.74138			GSE155513	16W HFD ApoE-/- mice	168	36.2069
				GSE155513	22W HFD ApoE-/- mice	52	5.93607			GSE155513	22W HFD ApoE-/- mice	318	36.3014
				GSE155513	8W HFD ApoE-/- mice	14	2.06186			GSE155513	8W HFD ApoE-/- mice	215	31.6642
				GSE155513	8W HFD Ldlr-/- mice	82	19.9029			GSE155513	8W HFD Ldlr-/- mice	69	16.7476
				GSE155513	16W HFD Ldlr-/- mice	117	16.8831			GSE155513	16W HFD Ldlr-/- mice	156	22.5108
				GSE155513	26W HFD Ldlr-/- mice	150	10.7991			GSE155513	26W HFD Ldlr-/- mice	272	19.5824
				our.data	78 W ND ApoE-/- mice	100	12.4533			our.data	78 W ND ApoE-/- mice	137	17.061
