# Supplementary material for: Pairing of single-cell RNA analysis and T cell antigen receptor profiling indicates breakdown of T cell tolerance checkpoints in atherosclerosis
Source: Nat Cardiovasc Res. Author manuscript; Available in PMC 2023 Aug 24. (PMC10448629; doi:10.1038/s44161-023-00218-w)
Supplement: Source Data Fig.4 [file NIHMS1913298-supplement-Source_Data_Fig_4.xlsx]

## Sheet: Fig.4c
	MFI of Foxp3 protein in Treg T-cells
	ApoE-/- Spleens	ApoE-/- RLNs	ATLOs	Plaques
	3471	4364	2341	2267
	3328	3731	1466	2039
	3203	4035	1478	2228
	3264	4343	1779	2402
	3495	3635	1533	3155
	3290	3760	3005	2213
	4521	4914
	4839	3620
	3824
