# Supplementary material for: Pairing of single-cell RNA analysis and T cell antigen receptor profiling indicates breakdown of T cell tolerance checkpoints in atherosclerosis
Source: Nat Cardiovasc Res. Author manuscript; Available in PMC 2023 Aug 24. (PMC10448629; doi:10.1038/s44161-023-00218-w)
Supplement: Source Data Fig.6 [file NIHMS1913298-supplement-Source_Data_Fig_6.xlsx]

## Sheet: Fig.6c
			Soure Data	Group	Count	Percentage(%)
			GSE131778	Patient 1	16	40
			GSE131778	Patient 2	239	52.8761
			GSE131778	Patient 3	232	41.5027
			GSE155512	Patient 5	14	42.4242
			GSE155512	Patient 6	179	62.807
			GSE155512	Patient 7	200	52.356
			GSE155513	16W HFD ApoE-/- mice	45	51.1364
			GSE155513	22W HFD ApoE-/- mice	69	53.4884
			GSE155513	8W HFD ApoE-/- mice	36	65.4545
			GSE155513	8W HFD Ldlr-/- mice	69	61.0619
			GSE155513	16W HFD Ldlr-/- mice	222	64.9123
			GSE155513	26W HFD Ldlr-/- mice	152	44.3149
			our.data	78 W ND ApoE-/- mice	154	52.5597

## Sheet: Fig.6f
				Soure Data	Group	Count	Percentage(%)
				GSE131778	Patient 1	168	84
				GSE131778	Patient 2	192	82.7586
				GSE131778	Patient 3	973	88.214
				GSE131778	Patient 4	468	92.126
				GSE155512	Patient 5	209	74.3772
				GSE155512	Patient 6	971	78.9431
				GSE155512	Patient 7	688	82.7918
				GSE155513	16W HFD ApoE-/- mice	274	59.0517
				GSE155513	22W HFD ApoE-/- mice	506	57.7626
				GSE155513	8W HFD ApoE-/- mice	450	66.2739
				GSE155513	8W HFD Ldlr-/- mice	261	63.3495
				GSE155513	16W HFD Ldlr-/- mice	420	60.6061
				GSE155513	26W HFD Ldlr-/- mice	967	69.6184
				our.data	78 W ND ApoE-/- mice	566	70.4857
