# Supplementary material for: Pairing of single-cell RNA analysis and T cell antigen receptor profiling indicates breakdown of T cell tolerance checkpoints in atherosclerosis
Source: Nat Cardiovasc Res. Author manuscript; Available in PMC 2023 Aug 24. (PMC10448629; doi:10.1038/s44161-023-00218-w)
Supplement: Source Data Fig.2 [file NIHMS1913298-supplement-Source_Data_Fig_2.xlsx]

## Sheet: Fig.2a
						Tissue	Expansion	Count	Percent(%)
						WT RLNs	expanded	114	3.71
						WT RLNs	nonexpanded	2955	96.29
						ApoE-/- RLNs	expanded	229	7.41
						ApoE-/- RLNs	nonexpanded	2860	92.59
						ATLOs	expanded	141	10.87
						ATLOs	nonexpanded	1156	89.13
						Plaques	expanded	63	21.21
						Plaques	nonexpanded	234	78.79

## Sheet: Fig.2c
						Tissue	Group	expansion	Count	Percent (%)
						WT RLNs	I	No	629	97.5194
						WT RLNs	I	Yes	16	2.48062
						WT RLNs	II	No	1031	95.5514
						WT RLNs	II	Yes	48	4.44856
						WT RLNs	III	No	1642	97.2749
						WT RLNs	III	Yes	46	2.72512
						WT RLNs	IV	No	2339	99.8293
						WT RLNs	IV	Yes	4	0.170721
						WT RLNs	V	No	102	100
						WT RLNs	V	Yes	0	0
						ApoE-/- RLNs	I	No	580	97.479
						ApoE-/- RLNs	I	Yes	15	2.52101
						ApoE-/- RLNs	II	No	1329	97.8645
						ApoE-/- RLNs	II	Yes	29	2.13549
						ApoE-/- RLNs	III	No	2154	92.1694
						ApoE-/- RLNs	III	Yes	183	7.83055
						ApoE-/- RLNs	IV	No	1272	99.843
						ApoE-/- RLNs	IV	Yes	2	0.156986
						ApoE-/- RLNs	V	No	139	100
						ApoE-/- RLNs	V	Yes	0	0
						ATLOs	I	No	182	95.288
						ATLOs	I	Yes	9	4.71204
						ATLOs	II	No	408	95.1049
						ATLOs	II	Yes	21	4.8951
						ATLOs	III	No	620	85.282
						ATLOs	III	Yes	107	14.718
						ATLOs	IV	No	195	99.4898
						ATLOs	IV	Yes	1	0.510204
						ATLOs	V	No	232	98.7234
						ATLOs	V	Yes	3	1.2766
						Plaques	I	No	28	90.3226
						Plaques	I	Yes	3	9.67742
						Plaques	II	No	37	82.2222
						Plaques	II	Yes	8	17.7778
						Plaques	III	No	87	63.9706
						Plaques	III	Yes	49	36.0294
						Plaques	IV	No	21	87.5
						Plaques	IV	Yes	3	12.5
						Plaques	V	No	61	100
						Plaques	V	Yes	0	0
