# Supplementary material for: Pairing of single-cell RNA analysis and T cell antigen receptor profiling indicates breakdown of T cell tolerance checkpoints in atherosclerosis
Source: Nat Cardiovasc Res. Author manuscript; Available in PMC 2023 Aug 24. (PMC10448629; doi:10.1038/s44161-023-00218-w)
Supplement: Supplementary Table 1 [file NIHMS1913298-supplement-Supplementary_Table_1.xlsx]

## Sheet: Supplementary Table 1
Supplementary Table 1. The top 10 DEGs of different T-cell clusters. Data were calculated by the FindAllMarkers function in Seurat , two-sided Wilcoxon-Rank Sum test was used to identify differentially expressed genes (DEGs). Genes with avg_log2FC>0,25 and adjusted P value <0.05 were considered as significant DEGs. Bonferroni correction was performed to adjust P values. avg_log2FC: log fold-chage…
Cell type	Gene	Gene name	avg_log2FC	pct.1	pct.2	p_val_adj
CD8 Naïve	Cd226	CD226 antigen	165097000000000	0.797	0.347	0
	Pde3b	phosphodiesterase 3B, cGMP-inhibited	155893000000000	0.797	0.375	0
	Grap2	GRB2-related adaptor protein 2	146058000000000	0.944	0.649	0
	Themis	thymocyte selection associated	14169300000000	0.876	0.547	0
	Rapgef4	Rap guanine nucleotide exchange factor (GEF) 4	14130500000000	0.54	0.168	0
	Lef1	lymphoid enhancer binding factor 1	138697000000000	0.897	0.52	0
	Fgf13	fibroblast growth factor 13	136754000000000	0.742	0.373	0
	Scml4	Scm polycomb group protein like 4	133590000000000	0.752	0.386	0
	Gm26917	predicted gene, 26917	130471000000000	0.941	0.71	0
	Auts2	autism susceptibility candidate 2	145500000000000	0.271	0.48	2.0329e-267
eTreg	Ikzf2	IKAROS family zinc finger 2	30030500000000	0.798	0.204	0
	Ctla4	cytotoxic T-lymphocyte-associated protein 4	220281000000000	0.62	0.129	0
	Nrp1	neuropilin 1	206193000000000	0.523	0.118	0
	Foxp3	forkhead box P3	188399000000000	0.433	0.33	0
	Il2ra	interleukin 2 receptor, alpha chain	181637000000000	0.352	0.56	0
	Izumo1r	IZUMO1 receptor, JUNO	170505000000000	0.615	0.182	0
	Tnfrsf4	tumor necrosis factor receptor superfamily, member 4	169871000000000	0.363	0.76	0
	Areg	amphiregulin	185901000000000	0.202	0.27	2.047e-220
	Hdac9	histone deacetylase 9	205097000000000	0.233	0.58	5.0494e-157
	Inpp4b	inositol polyphosphate-4-phosphatase, type II	166687000000000	0.833	0.724	2.2288e-141
NKT/CD8 Tcm	Samd3	sterile alpha motif domain containing 3	203177000000000	0.679	0.98	0
	1700025G04Rik	RIKEN cDNA 1700025G04 gene	196893000000000	0.655	0.107	0
	Bcl2	B cell leukemia/lymphoma 2	196734000000000	0.914	0.547	0
	Sidt1	SID1 transmembrane family, member 1	189947000000000	0.896	0.375	0
	Klrc1	killer cell lectin-like receptor subfamily C, member 1	187496000000000	0.488	0.006	0
	Atp8b4	ATPase, class I, type 8B, member 4	185264000000000	0.834	0.309	0
	Gramd3	GRAM domain containing 3	176427000000000	0.922	0.475	0
	Rasgef1b	RasGEF domain family, member 1B	171025000000000	0.481	0.091	0
	Ifngas1	Ifng antisense RNA 1	170082000000000	0.531	0.008	0
	Chsy1	chondroitin sulfate synthase 1	164583000000000	0.592	0.014	0
CD4 Naïve	St8sia6	ST8 alpha-N-acetyl-neuraminide alpha-2,8-sialyltransferase 6	152829000000000	0.374	0.064	0
	Bach2	BTB and CNC homology, basic leucine zipper transcription factor 2	157669000000000	0.084	0.489	1.5437e-269
	Satb1	special AT-rich sequence binding protein 1	140582000000000	0.856	0.052	9.4365e-240
	Arhgap15	Rho GTPase activating protein 15	123202000000000	0.933	0.809	1.0731e-220
	St8sia1	ST8 alpha-N-acetyl-neuraminide alpha-2,8-sialyltransferase 1	147440000000000	0.549	0.199	6.9812e-217
	Lef1	lymphoid enhancer binding factor 1	129424000000000	0.848	0.056	3.3322e-208
	Cers6	ceramide synthase 6	124994000000000	0.029	0.058	6.7561e-189
	Foxn3	forkhead box N3	123986000000000	0.716	0.491	5.2864e-125
	Scml4	Scm polycomb group protein like 4	10922500000000	0.681	0.426	2.6268e-111
	Pecam1	platelet/endothelial cell adhesion molecule 1	109870000000000	0.527	0.282	2.1098e-101
CD8 Tem	Ccl5	chemokine (C-C motif) ligand 5	323336000000000	0.892	0.363	0
	Gzmk	granzyme K	307396000000000	0.779	0.027	0
	Nkg7	natural killer cell group 7 sequence	230247000000000	0.874	0.365	0
	Ccl4	chemokine (C-C motif) ligand 4	22440300000000	0.304	0.031	0
	Ctla2a	cytotoxic T lymphocyte-associated protein 2 alpha	195686000000000	0.585	0.139	0
	Ccr5	chemokine (C-C motif) receptor 5	183858000000000	0.505	0.084	0
	Eomes	eomesodermin	173910000000000	0.587	0.122	0
	Il10ra	interleukin 10 receptor, alpha	139840000000000	0.485	0.099	0
	Xcl1	chemokine (C motif) ligand 1	152267000000000	0.359	0.073	2.0878e-255
	Nr4a2	nuclear receptor subfamily 4, group A, member 2	159292000000000	0.343	0.069	4.0059e-239
CD8 Tcm	Ly6c2	lymphocyte antigen 6 complex, locus C2	235399000000000	0.694	0.198	0
	Cd8b1	CD8 antigen, beta chain 1	16058400000000	0.894	0.367	0
	Rplp0	ribosomal protein, large, P0	148313000000000	0.999	0.879	0
	Rps12	ribosomal protein S12	146910000000000	0.991	0.785	0
	Rps20	ribosomal protein S20	146749000000000	0.998	0.873	0
	Rps7	ribosomal protein S7	145281000000000	0.998	0.853	0
	Rpl13a	ribosomal protein L13A	141980000000000	0.986	0.798	0
	Rpl13	ribosomal protein L13	140257000000000	0.999	0.908	0
	Rps19	ribosomal protein S19	138748000000000	0.995	0.838	0
	Nme2	NME/NM23 nucleoside diphosphate kinase 2	138704000000000	0.895	0.377	0
CD4 Tem	Gpm6b	glycoprotein m6b	258068000000000	0.673	0.065	0
	Sostdc1	sclerostin domain containing 1	244318000000000	0.304	0.022	0
	Tbc1d4	TBC1 domain family, member 4	231230000000000	0.715	0.135	0
	Eea1	early endosome antigen 1	212487000000000	0.067	0.167	0
	Cacna1d	calcium channel, voltage-dependent, L type, alpha 1D subunit	181127000000000	0.297	0.019	0
	Phactr2	phosphatase and actin regulator 2	192372000000000	0.484	0.095	1.8534e-245
	Hif1a	hypoxia inducible factor 1, alpha subunit	191307000000000	0.722	0.296	1.1997e-208
	Hs6st3	heparan sulfate 6-O-sulfotransferase 3	193093000000000	0.118	0.004	1.1672e-186
	Tnfsf8	tumor necrosis factor (ligand) superfamily, member 8	210085000000000	0.691	0.291	3.7516e-179
	Ext1	exostosin glycosyltransferase 1	184911000000000	0.543	0.255	3.57282e-90
cTreg	Ifi27l2a	interferon, alpha-inducible protein 27 like 2A	189799000000000	0.825	0.275	2.2926e-264
	S100a11	S100 calcium binding protein A11	164980000000000	0.089	0.381	6.303e-232
	Izumo1r	IZUMO1 receptor, JUNO	166553000000000	0.726	0.222	2.1455e-220
	Capg	capping protein (actin filament), gelsolin-like	138487000000000	0.597	0.171	7.9133e-176
	Ctsb	cathepsin B	134255000000000	0.716	0.284	3.8762e-151
	Srgn	serglycin	133681000000000	0.917	0.549	4.0992e-143
	Ly6a	lymphocyte antigen 6 complex, locus A	154716000000000	0.669	0.304	2.1562e-112
	Sostdc1	sclerostin domain containing 1	157805000000000	0.173	0.031	1.53872e-69
	Spp1	secreted phosphoprotein 1	192881000000000	0.104	0.016	2.41516e-43
	Penk	preproenkephalin	143567000000000	0.104	0.035	0.000475879
CD4 Tcm	Ly6c1	lymphocyte antigen 6 complex, locus C1	1215060000000	0.319	0.016	0
	Igfbp4	insulin-like growth factor binding protein 4	208515000000000	0.636	0.167	7.3377e-206
	Rps8	ribosomal protein S8	122330000000000	1	0.909	3.7287e-190
	Rps19	ribosomal protein S19	129777000000000	0.997	0.851	2.4465e-187
	Rps7	ribosomal protein S7	12344500000000	0.997	0.864	5.6407e-182
	Rps24	ribosomal protein S24	122877000000000	1	0.949	2.1787e-178
	Rps20	ribosomal protein S20	125055000000000	1	0.882	1.3484e-177
	Rplp0	ribosomal protein, large, P0	123247000000000	1	0.888	8.0199e-172
	Rpl12	ribosomal protein L12	121153000000000	0.989	0.758	6.1126e-160
	Rpl13a	ribosomal protein L13A	121515000000000	0.978	0.814	1.0782e-129
γδT	Tmem176b	transmembrane protein 176B	354764000000000	0.871	0.003	0
	Trdv4	T cell receptor delta variable 4	344259000000000	0.327	0.005	0
	Tmem176a	transmembrane protein 176A	332298000000000	0.847	0.023	0
	Cd163l1	CD163 Molecule Like 1	27830900000000	0.365	0.01	0
	Ckb	creatine kinase, brain	254946000000000	0.658	0.033	0
	Cxcr6	chemokine (C-X-C motif) receptor 6	254114000000000	0.813	0.177	0
	S100a4	S100 calcium binding protein A4	238598000000000	0.691	0.089	0
	Il23r	interleukin 23 receptor	221650000000000	0.527	0.005	0
	Large1	LARGE xylosyl- and glucuronyltransferase 1	229205000000000	0.459	0.062	6.2006e-247
	S100a6	S100 calcium binding protein A6 (calcyclin)	244664000000000	0.757	0.261	9.6072e-186
