# Supplementary material for: Pairing of single-cell RNA analysis and T cell antigen receptor profiling indicates breakdown of T cell tolerance checkpoints in atherosclerosis
Source: Nat Cardiovasc Res. Author manuscript; Available in PMC 2023 Aug 24. (PMC10448629; doi:10.1038/s44161-023-00218-w)
Supplement: Supplementary Table 2 [file NIHMS1913298-supplement-Supplementary_Table_2.xlsx]

## Sheet: Sheet1
Supplementary Table 2. The top 10 DEGs of different myeloid-cell clusters. Data were calculated by the FindAllMarkers function in Seurat , two-sided Wilcoxon-Rank Sum test was used to identify differentially expressed genes (DEGs). Genes with avg_log2FC>0,25 and adjusted P value <0.05 were considered as significant DEGs. Bonferroni correction was performed to adjust P values. avg_log2FC: log fold…
Cell type	Gene	Gene name	avg_log2FC	pct.1	pct.2	p_val_adj
Trem2high Macro	C1qb	complement component 1, q subcomponent, beta polypeptide	276352000000000	0.688	0.015	8.8247e-173
	C1qc	complement component 1, q subcomponent, C chain	268130000000000	0.676	0.134	3.7934e-171
	C1qa	complement component 1, q subcomponent, alpha polypeptide	268382000000000	0.659	0.124	9.8509e-167
	Ms4a7	membrane-spanning 4-domains, subfamily A, member 7	255451000000000	0.604	0.131	3.873e-145
	Trem2	triggering receptor expressed on myeloid cells 2	218513000000000	0.572	0.012	7.8822e-135
	Igf1	insulin-like growth factor 1	165013000000000	0.043	0.051	1.2555e-104
	Cd72	CD72 antigen	193271000000000	0.565	0.186	9.26815e-90
	Fcrls	Fc receptor-like S, scavenger receptor	174964000000000	0.038	0.058	7.9682e-78
	Ctsb	cathepsin B	168699000000000	0.849	0.805	9.53016e-58
	Spp1	secreted phosphoprotein 1	313190000000000	0.444	0.168	4.44769e-43
Lyve1+ res-like Macro	Fcna	ficolin A	283575000000000	0.531	0.022	2.648e-109
	Lyve1	lymphatic vessel endothelial hyaluronan receptor 1	279716000000000	0.432	0.013	1.4363e-102
	Folr2	folate receptor 2 (fetal)	318995000000000	0.642	0.051	6.9054e-83
	Retnla	resistin like alpha	415496000000000	0.358	0.011	1.21226e-82
	C4b	complement component 4B (Chido blood group)	277458000000000	0.568	0.045	2.45196e-71
	Cbr2	carbonyl reductase 2	325308000000000	0.605	0.053	6.92878e-71
	Ccl8	chemokine (C-C motif) ligand 8	360386000000000	0.556	0.005	2.65033e-57
	Pf4	platelet factor 4	32336000000000	0.704	0.111	4.72118e-45
	Mrc1	mannose receptor, C type 1	274132000000000	0.753	0.162	1.95835e-35
	F13a1	coagulation factor XIII, A1 subunit	292877000000000	0.704	0.016	4.46148e-27
Mono/Macro	Plac8	placenta-specific 8	298782000000000	0.879	0.205	2.7951e-168
	Hp	haptoglobin	172456000000000	0.688	0.01	1.7556e-136
	Ms4a4a	membrane-spanning 4-domains, subfamily A, member 4A	189342000000000	0.699	0.013	1.3672e-132
	Chil3	chitinase-like 3	214691000000000	0.444	0.031	5.2032e-132
	Ifitm3	interferon induced transmembrane protein 3	215012000000000	0.981	0.054	3.6894e-122
	Ms4a4c	membrane-spanning 4-domains, subfamily A, member 4C	18006500000000	0.759	0.189	1.791e-117
	Ms4a6c	membrane-spanning 4-domains, subfamily A, member 6C	192053000000000	0.901	0.429	1.6424e-112
	Ly6c2	lymphocyte antigen 6 complex, locus C2	219583000000000	0.592	0.119	1.80284e-90
	Ccr2	chemokine (C-C motif) receptor 2	177014000000000	0.759	0.257	2.87993e-81
	Ifi27l2a	interferon, alpha-inducible protein 27 like 2A	180923000000000	0.868	0.472	1.139e-68
Granulocyte	S100a8	S100 calcium binding protein A8 (calgranulin A)	687622000000000	0.772	0.038	0
	S100a9	S100 calcium binding protein A9 (calgranulin B)	671613000000000	0.761	0.036	0
	Hcar2	hydroxycarboxylic acid receptor 2	423706000000000	0.703	0.076	3.5153e-215
	Acod1	aconitate decarboxylase 1	360773000000000	0.579	0.035	7.7605e-198
	G0s2	G0/G1 switch gene 2	463769000000000	0.485	0.016	4.019e-191
	Slc7a11	solute carrier family 7 (cationic amino acid transporter, y+ system), member 11	371393000000000	0.683	0.116	4.9547e-162
	Slpi	secretory leukocyte peptidase inhibitor	374984000000000	0.617	0.011	1.2558e-131
	Retnlg	resistin like gamma	482533000000000	0.297	0.004	4.6118e-124
	Cxcl2	chemokine (C-X-C motif) ligand 2	40034300000000	0.761	0.027	1.1357e-110
	Lcn2	lipocalin 2	370528000000000	0.259	0.012	1.82128e-80
Cd11b+ cDC	H2-DMb2	histocompatibility 2, class II, locus Mb2	208277000000000	0.797	0.016	2.1622e-121
	Klrd1	killer cell lectin-like receptor, subfamily D, member 1	16305100000000	0.621	0.087	2.4435e-108
	H2-Oa	histocompatibility 2, O region alpha locus	178445000000000	0.663	0.013	1.62009e-93
	Ciita	class II transactivator	17680800000000	0.816	0.226	5.44974e-88
	Adam23	a disintegrin and metallopeptidase domain 23	168285000000000	0.402	0.044	6.72689e-74
	Dscam	DS cell adhesion molecule	207068000000000	0.284	0.025	2.95307e-55
	Cd209a	CD209a antigen	165275000000000	0.391	0.061	3.8569e-49
	Ccnd1	cyclin D1	160622000000000	0.736	0.284	1.25892e-42
	Immp2l	IMP2 inner mitochondrial membrane peptidase-like (S. cerevisiae)	186508000000000	0.368	0.094	2.7177e-20
	Slc8a1	solute carrier family 8 (sodium/calcium exchanger), member 1	210148000000000	0.402	0.157	3.58276e-08
Cd11c- DC	Fscn1	fascin actin-bundling protein 1	513913000000000	0.009	0.036	0
	Ccr7	chemokine (C-C motif) receptor 7	471896000000000	0.971	0.061	0
	Cacnb3	calcium channel, voltage-dependent, beta 3 subunit	330912000000000	0.914	0.012	0
	Socs2	suppressor of cytokine signaling 2	306020000000000	0.871	0.029	0
	Apol7c	apolipoprotein L 7c	394829000000000	0.574	0.005	5.8402e-272
	Ccl5	chemokine (C-C motif) ligand 5	592772000000000	0.871	0.098	1.132e-201
	Serpinb6b	serine (or cysteine) peptidase inhibitor, clade B, member 6b	295442000000000	0.641	0.046	1.1385e-172
	Tspan3	tetraspanin 3	295423000000000	0.823	0.203	3.9104e-110
	Tmem123	transmembrane protein 123	39577200000000	0.952	0.425	1.8269e-108
	Epsti1	epithelial stromal interaction 1 (breast)	376148000000000	0.871	0.501	3.18171e-60
Cd8a+ cDC	Clec9a	C-type lectin domain family 9, member a	164402000000000	0.667	0.042	1.099e-145
	Ifi205	interferon activated gene 205	207736000000000	0.711	0.068	1.548e-116
	Naga	N-acetyl galactosaminidase, alpha	179027000000000	0.904	0.029	4.27764e-53
	Naaa	N-acylethanolamine acid amidase	257327000000000	0.874	0.305	1.02624e-51
	Wdfy4	WD repeat and FYVE domain containing 4	182383000000000	0.874	0.251	1.03226e-51
	Plbd1	phospholipase B domain containing 1	19516100000000	1	0.053	6.96905e-50
	Tmsb10	thymosin, beta 10	172545000000000	1	0.783	3.16081e-35
	Cst3	cystatin C	225942000000000	1	0.864	5.4349e-22
	Ppt1	palmitoyl-protein thioesterase 1	185854000000000	0.008	0.483	8.79485e-14
	Irf8	interferon regulatory factor 8	190700000000000	0.077	0.491	3.01223e-11
pDC	Siglech	sialic acid binding Ig-like lectin H	446618000000000	0.988	0.024	0
	Grm8	glutamate receptor, metabotropic 8	395524000000000	0.639	0.01	0
	Atp1b1	ATPase, Na+/K+ transporting, beta 1 polypeptide	32123000000000	0.867	0.019	5.6587e-276
	Cox6a2	cytochrome c oxidase subunit 6A2	368602000000000	0.651	0.006	6.3828e-273
	Cacna1e	calcium channel, voltage-dependent, R type, alpha 1E subunit	324892000000000	0.711	0.011	1.3982e-252
	Mctp2	multiple C2 domains, transmembrane 2	375833000000000	0.843	0.028	5.1148e-216
	Ly6d	lymphocyte antigen 6 complex, locus D	399829000000000	0.771	0.051	1.092e-124
	Runx2	runt related transcription factor 2	377390000000000	0.094	0.126	6.83443e-93
	Rabgap1l	RAB GTPase activating protein 1-like	331727000000000	0.094	0.173	4.38751e-63
	Tcf4	transcription factor 4	394312000000000	1	0.352	5.03218e-49
